# Supplementary material for: A genome-wide scan of copy number variants in three Iranian indigenous river buffaloes
Source: BMC Genomics. 2021 Apr 26;22:305. doi: 10.1186/s12864-021-07604-3 (PMC8077898; doi:10.1186/s12864-021-07604-3)
Supplement: Supplementary file 1 — Additional file 1: Supplementary Table S1 List of CNVs identified for each Iranian river buffalo breed. [file 12864_2021_7604_MOESM1_ESM.xlsx]

## Sheet: AZE
Sample	breed	Chr	start	end	state	Length	Markers
AZAR015	AZE	chr1	522158	583090	gain	60933	3
AZGI074	AZE	chr1	5261368	5298987	loss	37620	3
AZGI097	AZE	chr1	5261368	5298987	loss	37620	3
AZAG044	AZE	chr1	5288558	5394652	gain	106095	5
AZGI106	AZE	chr1	6030580	6086493	gain	55914	3
AZAS008	AZE	chr1	7607697	7745852	loss	138156	9
AZGI038	AZE	chr1	8827981	8976030	loss	148050	4
AZGI085	AZE	chr1	8827981	8976030	loss	148050	4
AZGI127	AZE	chr1	8827981	8935488	loss	107508	3
AZAR052	AZE	chr1	8827981	8935488	loss	107508	3
AZAS076	AZE	chr1	8827981	8976030	loss	148050	4
AZGI039	AZE	chr1	8935488	8998504	loss	63017	3
AZAR044	AZE	chr1	10009120	10186806	loss	177687	5
AZGI090	AZE	chr1	13978858	14049840	loss	70983	3
AZGI039	AZE	chr1	14015547	14117169	loss	101623	3
AZGI089	AZE	chr1	14015547	14117169	loss	101623	3
AZGI094	AZE	chr1	14015547	14117169	gain	101623	3
AZGI120	AZE	chr1	14015547	14117169	loss	101623	3
AZAG013	AZE	chr1	14015547	14117169	gain	101623	3
AZGI083	AZE	chr1	14015547	14117169	loss	101623	3
AZAG064	AZE	chr1	14015547	14117169	gain	101623	3
AZAR004	AZE	chr1	14015547	14117169	gain	101623	3
AZGI070	AZE	chr1	15095072	15156923	loss	61852	3
AZAS049	AZE	chr1	16909303	16957686	gain	48384	3
AZAS056	AZE	chr1	17702563	17803848	gain	101286	3
AZGI055	AZE	chr1	17774026	17922899	gain	148874	6
AZAG007	AZE	chr1	17774026	17922899	gain	148874	6
AZAG044	AZE	chr1	17774026	17832052	loss	58027	3
AZAG802	AZE	chr1	17774026	17832052	loss	58027	3
AZAR041	AZE	chr1	17774026	17832052	loss	58027	3
AZAS001	AZE	chr1	17774026	17922899	gain	148874	6
AZGI062	AZE	chr1	17858439	17922899	gain	64461	3
AZAG081	AZE	chr1	17858439	18084502	gain	226064	8
AZAG838	AZE	chr1	17858439	17922899	gain	64461	3
AZAR058	AZE	chr1	17922899	17991203	gain	68305	3
AZGI082	AZE	chr1	18508607	18585858	gain	77252	3
AZGI104	AZE	chr1	18559563	18617593	gain	58031	3
AZGI103	AZE	chr1	18964604	19098601	gain	133998	3
AZAR063	AZE	chr1	19512336	19666899	gain	154564	5
AZAG003	AZE	chr1	19536902	19628706	gain	91805	3
AZAG069	AZE	chr1	19536902	19628706	gain	91805	3
AZGI010	AZE	chr1	20942758	21006614	loss	63857	3
AZAG025	AZE	chr1	20967174	21054658	loss	87485	3
AZAG839	AZE	chr1	20967174	21054658	loss	87485	3
AZAR026	AZE	chr1	20967174	21080764	loss	113591	4
AZAS041	AZE	chr1	21006614	21080764	loss	74151	3
AZAS069	AZE	chr1	21006614	21080764	loss	74151	3
AZGI085	AZE	chr1	21006614	21080764	loss	74151	3
AZAS071	AZE	chr1	21006614	21080764	loss	74151	3
AZAG062	AZE	chr1	21006614	21080764	loss	74151	3
AZAR002	AZE	chr1	21006614	21080764	loss	74151	3
AZAR077	AZE	chr1	21006614	21126649	loss	120036	4
AZAR099	AZE	chr1	21006614	21080764	loss	74151	3
AZAR040	AZE	chr1	21006614	21080764	loss	74151	3
AZAR011	AZE	chr1	21006614	21126649	loss	120036	4
AZAG064	AZE	chr1	21006614	21080764	loss	74151	3
AZAR004	AZE	chr1	21006614	21080764	loss	74151	3
AZAR023	AZE	chr1	22734690	22782820	gain	48131	3
AZAS035	AZE	chr1	23740273	24092783	loss	352511	11
AZAS032	AZE	chr1	23965115	24290798	loss	325684	12
AZAR063	AZE	chr1	25181072	25323461	gain	142390	5
AZGI106	AZE	chr1	26703602	26807338	gain	103737	4
AZGI056	AZE	chr1	26753168	26807338	gain	54171	3
AZGI092	AZE	chr1	26753168	26807338	gain	54171	3
AZGI093	AZE	chr1	26753168	26807338	gain	54171	3
AZAG039	AZE	chr1	26753168	26807338	gain	54171	3
AZAG048	AZE	chr1	26753168	26807338	gain	54171	3
AZAG803	AZE	chr1	26753168	26807338	gain	54171	3
AZAR040	AZE	chr1	26753168	26833722	gain	80555	4
AZGI039	AZE	chr1	26784075	26833722	gain	49648	3
AZGI042	AZE	chr1	26784075	26833722	gain	49648	3
AZGI085	AZE	chr1	26784075	26833722	gain	49648	3
AZGI095	AZE	chr1	26784075	26833722	gain	49648	3
AZGI112	AZE	chr1	26784075	26833722	gain	49648	3
AZGI120	AZE	chr1	26784075	26833722	gain	49648	3
AZGI127	AZE	chr1	26784075	26833722	gain	49648	3
AZAG006	AZE	chr1	26784075	26833722	gain	49648	3
AZAG008	AZE	chr1	26784075	26833722	gain	49648	3
AZAG009	AZE	chr1	26784075	26833722	gain	49648	3
AZAG013	AZE	chr1	26784075	26833722	gain	49648	3
AZAG032	AZE	chr1	26784075	26833722	gain	49648	3
AZAG033	AZE	chr1	26784075	26833722	gain	49648	3
AZAG047	AZE	chr1	26784075	26833722	gain	49648	3
AZAS024	AZE	chr1	26784075	26833722	gain	49648	3
AZAG062	AZE	chr1	26784075	26833722	gain	49648	3
AZAG069	AZE	chr1	26784075	26833722	gain	49648	3
AZAS039	AZE	chr1	26784075	26833722	gain	49648	3
AZAG802	AZE	chr1	26784075	26833722	gain	49648	3
AZAS079	AZE	chr1	26784075	26833722	gain	49648	3
AZAR024	AZE	chr1	26784075	26833722	gain	49648	3
AZAR032	AZE	chr1	26784075	26833722	gain	49648	3
AZAR036	AZE	chr1	26784075	26833722	gain	49648	3
AZAR037	AZE	chr1	26784075	26833722	gain	49648	3
AZAR039	AZE	chr1	26784075	26833722	gain	49648	3
AZAR062	AZE	chr1	26784075	26833722	gain	49648	3
AZAR096	AZE	chr1	26784075	26833722	gain	49648	3
AZAR098	AZE	chr1	26784075	26833722	gain	49648	3
AZGI090	AZE	chr1	26784075	26833722	gain	49648	3
AZAG117	AZE	chr1	26784075	26833722	gain	49648	3
AZAR007	AZE	chr1	26784075	26833722	gain	49648	3
AZAS085	AZE	chr1	26784075	26833722	gain	49648	3
AZAS006	AZE	chr1	26807338	26850652	gain	43315	3
AZAS028	AZE	chr1	26807338	26850652	gain	43315	3
AZGI126	AZE	chr1	26807338	26850652	gain	43315	3
AZGI020	AZE	chr1	26807338	26850652	gain	43315	3
AZGI027	AZE	chr1	26807338	26850652	gain	43315	3
AZGI013	AZE	chr1	26807338	26850652	gain	43315	3
AZGI061	AZE	chr1	26807338	26850652	gain	43315	3
AZGI062	AZE	chr1	26807338	26850652	gain	43315	3
AZGI074	AZE	chr1	26807338	26850652	gain	43315	3
AZGI084	AZE	chr1	26807338	26850652	gain	43315	3
AZGI105	AZE	chr1	26807338	26850652	gain	43315	3
AZGI107	AZE	chr1	26807338	26850652	gain	43315	3
AZGI118	AZE	chr1	26807338	26850652	gain	43315	3
AZAG002	AZE	chr1	26807338	26982884	gain	175547	7
AZAG029	AZE	chr1	26807338	26850652	gain	43315	3
AZAG068	AZE	chr1	26807338	26850652	gain	43315	3
AZAR030	AZE	chr1	26807338	26850652	gain	43315	3
AZAR070	AZE	chr1	26807338	26850652	gain	43315	3
AZGI032	AZE	chr1	26807338	26850652	gain	43315	3
AZAG041	AZE	chr1	26807338	26850652	gain	43315	3
AZAS020	AZE	chr1	26807338	26850652	gain	43315	3
AZAS022	AZE	chr1	26807338	26850652	gain	43315	3
AZAS044	AZE	chr1	26807338	26850652	gain	43315	3
AZAG064	AZE	chr1	26807338	26850652	gain	43315	3
AZAS001	AZE	chr1	26807338	26850652	gain	43315	3
AZAS062	AZE	chr1	27550356	27601432	loss	51077	3
AZAR034	AZE	chr1	27550356	27601432	loss	51077	3
AZAS064	AZE	chr1	27576923	27621980	loss	45058	3
AZAG079	AZE	chr1	30082821	30129141	loss	46321	3
AZAS018	AZE	chr1	30123983	30153418	loss	29436	3
AZAS030	AZE	chr1	30123983	30153418	loss	29436	3
AZAS084	AZE	chr1	30123983	30153418	loss	29436	3
AZAG001	AZE	chr1	30129141	30177525	loss	48385	3
AZAG026	AZE	chr1	30129141	30177525	loss	48385	3
AZAG838	AZE	chr1	30129141	30177525	loss	48385	3
AZAR011	AZE	chr1	30129141	30177525	loss	48385	3
AZAG020	AZE	chr1	31262169	31324886	gain	62718	3
AZAG827	AZE	chr1	31451066	31490617	gain	39552	3
AZAR010	AZE	chr1	31451066	31588594	gain	137529	6
AZAS025	AZE	chr1	31451066	31523772	gain	72707	4
AZAS058	AZE	chr1	33749679	33830170	gain	80492	3
AZAS039	AZE	chr1	39523804	39738112	loss	214309	5
AZAS055	AZE	chr1	40333402	40426222	loss	92821	3
ASGI028	AZE	chr1	41066543	41163562	loss	97020	3
AZAR082	AZE	chr1	41066543	41163562	loss	97020	3
AZAR094	AZE	chr1	41066543	41268108	loss	201566	7
AZAG827	AZE	chr1	41137578	41268108	loss	130531	6
AZAR077	AZE	chr1	41137578	41295463	loss	157886	7
AZGI032	AZE	chr1	41163562	41318821	loss	155260	7
AZAS041	AZE	chr1	43570833	43654680	gain	83848	3
AZAS035	AZE	chr1	44088047	44157062	gain	69016	3
AZGI062	AZE	chr1	48507758	48571466	loss	63709	3
AZAR011	AZE	chr1	48507758	48571466	loss	63709	3
AZAS076	AZE	chr1	48507758	48571466	loss	63709	3
AZAS005	AZE	chr1	48507758	48571466	loss	63709	3
AZAS081	AZE	chr1	48545286	48596021	loss	50736	3
AZGI077	AZE	chr1	48545286	48666278	gain	120993	5
AZGI116	AZE	chr1	48545286	48596021	loss	50736	3
AZAG008	AZE	chr1	48545286	48596021	loss	50736	3
AZAG117	AZE	chr1	48545286	48596021	loss	50736	3
AZAG056	AZE	chr1	48571466	48638769	loss	67304	3
AZAR099	AZE	chr1	48571466	48638769	loss	67304	3
AZAS034	AZE	chr1	53093655	53157649	loss	63995	3
AZAS051	AZE	chr1	53093655	53157649	loss	63995	3
AZGI020	AZE	chr1	53093655	53157649	loss	63995	3
AZGI037	AZE	chr1	53093655	53157649	loss	63995	3
AZGI041	AZE	chr1	53093655	53157649	loss	63995	3
AZGI042	AZE	chr1	53093655	53157649	loss	63995	3
AZGI013	AZE	chr1	53093655	53157649	loss	63995	3
AZGI052	AZE	chr1	53093655	53157649	loss	63995	3
AZGI054	AZE	chr1	53093655	53157649	loss	63995	3
AZGI103	AZE	chr1	53093655	53157649	loss	63995	3
AZAG025	AZE	chr1	53093655	53157649	loss	63995	3
AZAR020	AZE	chr1	53093655	53157649	loss	63995	3
AZAR044	AZE	chr1	53093655	53157649	loss	63995	3
AZAR096	AZE	chr1	53093655	53157649	loss	63995	3
AZAS010	AZE	chr1	53093655	53157649	loss	63995	3
AZAS086	AZE	chr1	53093655	53157649	loss	63995	3
AZGI090	AZE	chr1	53093655	53157649	loss	63995	3
AZAS078	AZE	chr1	53123963	53183216	loss	59254	3
AZGI025	AZE	chr1	53123963	53183216	loss	59254	3
AZAG013	AZE	chr1	53123963	53183216	loss	59254	3
AZAS071	AZE	chr1	53123963	53183216	loss	59254	3
AZAG042	AZE	chr1	53123963	53183216	loss	59254	3
AZAG069	AZE	chr1	53123963	53183216	loss	59254	3
AZAG803	AZE	chr1	53123963	53183216	loss	59254	3
AZAR024	AZE	chr1	53123963	53183216	loss	59254	3
AZAR041	AZE	chr1	53123963	53183216	loss	59254	3
AZAR047	AZE	chr1	53123963	53183216	loss	59254	3
AZAR052	AZE	chr1	53123963	53183216	loss	59254	3
AZAR055	AZE	chr1	53123963	53213632	loss	89670	4
AZAR077	AZE	chr1	53123963	53183216	loss	59254	3
AZAR086	AZE	chr1	53123963	53183216	loss	59254	3
AZAR087	AZE	chr1	53123963	53183216	loss	59254	3
AZAR040	AZE	chr1	53123963	53183216	loss	59254	3
AZAR095	AZE	chr1	53123963	53183216	loss	59254	3
AZAR022	AZE	chr1	53123963	53183216	loss	59254	3
AZAR019	AZE	chr1	53123963	53183216	loss	59254	3
AZAS049	AZE	chr1	53123963	53183216	loss	59254	3
AZAR002	AZE	chr1	53157649	53252656	loss	95008	4
AZAR078	AZE	chr1	53157649	53365334	loss	207686	8
AZAG007	AZE	chr1	53312877	53365334	loss	52458	3
AZAG080	AZE	chr1	55754488	55857280	loss	102793	3
AZAR032	AZE	chr1	55754488	55915596	loss	161109	5
AZAR050	AZE	chr1	55754488	55857280	loss	102793	3
AZGI032	AZE	chr1	55754488	56029769	loss	275282	9
AZAS058	AZE	chr1	55754488	55857280	loss	102793	3
AZAR007	AZE	chr1	55754488	56029769	loss	275282	9
AZAS006	AZE	chr1	55915596	55986461	loss	70866	3
AZAS023	AZE	chr1	57186614	57311361	loss	124748	5
AZAG048	AZE	chr1	59877167	59931685	loss	54519	3
AZAS002	AZE	chr1	63564954	63656994	loss	92041	3
AZAS041	AZE	chr1	63564954	63656994	loss	92041	3
AZAR063	AZE	chr1	63564954	63656994	loss	92041	3
AZAS022	AZE	chr1	65755363	65831436	gain	76074	3
AZAG006	AZE	chr1	66359993	66445275	loss	85283	4
AZGI014	AZE	chr1	67238262	67328576	loss	90315	4
AZAG070	AZE	chr1	67560236	67679112	gain	118877	5
AZAR049	AZE	chr1	67560236	67679112	gain	118877	5
AZAR087	AZE	chr1	67560236	67679112	gain	118877	5
AZAG044	AZE	chr1	67598411	67679112	gain	80702	4
AZAS023	AZE	chr1	67598411	67679112	gain	80702	4
AZAG829	AZE	chr1	67598411	67679112	gain	80702	4
AZAR010	AZE	chr1	67598411	67679112	gain	80702	4
AZAR047	AZE	chr1	67598411	67679112	gain	80702	4
AZAR096	AZE	chr1	67598411	67679112	gain	80702	4
AZAG026	AZE	chr1	67630039	67679112	gain	49074	3
AZGI110	AZE	chr1	67630039	67679112	gain	49074	3
AZAG019	AZE	chr1	67654137	67780183	gain	126047	7
AZAG075	AZE	chr1	67654137	67697447	gain	43311	3
AZAG081	AZE	chr1	67654137	67697447	gain	43311	3
AZAR090	AZE	chr1	67654137	67697447	gain	43311	3
AZAS026	AZE	chr1	67679112	67785939	gain	106828	7
AZAS047	AZE	chr1	67679112	67780183	gain	101072	6
AZAR028	AZE	chr1	67679112	67728470	gain	49359	3
AZAG040	AZE	chr1	67771558	67785939	loss	14382	3
AZAS001	AZE	chr1	67771558	67785939	loss	14382	3
ASGI008	AZE	chr1	68800253	68875836	loss	75584	4
AZAR006	AZE	chr1	72208454	72267195	loss	58742	3
AZAR052	AZE	chr1	72208454	72267195	loss	58742	3
AZAR082	AZE	chr1	72208454	72267195	loss	58742	3
AZGI013	AZE	chr1	72916188	72989555	gain	73368	3
AZGI112	AZE	chr1	72916188	72989555	gain	73368	3
AZAG006	AZE	chr1	74286889	74374628	gain	87740	4
AZAG048	AZE	chr1	74317969	74374628	gain	56660	3
AZGI007	AZE	chr1	75368748	75684565	gain	315818	8
AZGI047	AZE	chr1	77803088	77991329	loss	188242	7
AZGI040	AZE	chr1	77844534	77965061	loss	120528	5
AZGI064	AZE	chr1	77844534	77965061	loss	120528	5
AZAG033	AZE	chr1	77844534	77991329	loss	146796	6
AZAG043	AZE	chr1	77844534	77991329	loss	146796	6
AZAG839	AZE	chr1	77844534	77965061	loss	120528	5
AZAR030	AZE	chr1	77844534	77965061	loss	120528	5
AZAS025	AZE	chr1	77907449	77965061	loss	57613	3
AZGI065	AZE	chr1	77965061	78051328	loss	86268	3
AZAG028	AZE	chr1	77965061	78051328	loss	86268	3
AZAR029	AZE	chr1	77965061	78065763	loss	100703	4
AZAG007	AZE	chr1	80353336	80729828	loss	376493	12
AZAS048	AZE	chr1	80468935	80681483	loss	212549	6
AZGI106	AZE	chr1	80536131	80681483	loss	145353	5
AZAG055	AZE	chr1	80561097	80988722	loss	427626	15
AZAG117	AZE	chr1	80561097	80681483	loss	120387	4
AZGI056	AZE	chr1	80581147	80681483	loss	100337	3
AZAR099	AZE	chr1	80581147	80681483	loss	100337	3
AZAG008	AZE	chr1	80605169	80728232	loss	123064	3
AZAG011	AZE	chr1	80605169	80728232	loss	123064	3
AZGI054	AZE	chr1	80681483	80729828	loss	48346	3
AZGI055	AZE	chr1	80681483	80729828	loss	48346	3
AZGI104	AZE	chr1	80681483	80729828	loss	48346	3
AZAR021	AZE	chr1	80681483	80729828	loss	48346	3
AZGI090	AZE	chr1	80681483	80729828	loss	48346	3
AZAR032	AZE	chr1	81845595	81938418	loss	92824	4
AZAG833	AZE	chr1	81872969	81938418	loss	65450	3
AZAG001	AZE	chr1	81908830	81960005	loss	51176	3
AZAR022	AZE	chr1	85441289	85551647	gain	110359	4
AZGI082	AZE	chr1	86157359	86212797	gain	55439	3
AZAG040	AZE	chr1	86157359	86212797	gain	55439	3
AZAS049	AZE	chr1	86157359	86212797	gain	55439	3
AZGI031	AZE	chr1	86188754	86246939	gain	58186	3
AZAR082	AZE	chr1	86783418	86837658	gain	54241	3
AZGI061	AZE	chr1	87148028	87335330	loss	187303	6
AZAG001	AZE	chr1	88221597	88291415	loss	69819	3
AZAR041	AZE	chr1	88959323	89086113	loss	126791	5
AZAR004	AZE	chr1	89002369	89178730	loss	176362	7
AZAR002	AZE	chr1	89154002	89228955	gain	74954	4
AZAS025	AZE	chr1	89350506	89466539	gain	116034	3
AZAR028	AZE	chr1	89783607	89901412	loss	117806	4
AZGI035	AZE	chr1	89991999	90037554	gain	45556	3
AZGI032	AZE	chr1	90896884	90947628	gain	50745	3
AZAS007	AZE	chr1	90896884	90947628	gain	50745	3
AZAS023	AZE	chr1	92771139	92845708	gain	74570	3
AZAG039	AZE	chr1	94963425	95033798	loss	70374	3
AZAG070	AZE	chr1	94963425	95033798	loss	70374	3
AZAG056	AZE	chr1	94963425	95033798	loss	70374	3
AZAR049	AZE	chr1	94963425	95033798	loss	70374	3
AZAG043	AZE	chr1	96545508	96591207	loss	45700	3
AZAR041	AZE	chr1	96545508	96591207	loss	45700	3
AZAS076	AZE	chr1	101369603	101426870	loss	57268	3
AZAS015	AZE	chr1	101935454	101990316	loss	54863	3
AZGI089	AZE	chr1	101935454	101990316	loss	54863	3
AZAG060	AZE	chr1	101935454	101990316	loss	54863	3
AZAR085	AZE	chr1	101935454	101990316	loss	54863	3
AZAS019	AZE	chr1	101960641	102031400	loss	70760	3
AZAS041	AZE	chr1	101960641	102031400	loss	70760	3
AZAS061	AZE	chr1	101960641	102031400	loss	70760	3
AZAS065	AZE	chr1	101960641	102031400	loss	70760	3
ASGI086	AZE	chr1	101960641	102031400	loss	70760	3
AZAG839	AZE	chr1	101960641	102031400	loss	70760	3
AZAR077	AZE	chr1	101960641	102031400	loss	70760	3
AZAR082	AZE	chr1	101960641	102031400	loss	70760	3
AZGI037	AZE	chr1	101990316	102059234	loss	68919	3
AZGI053	AZE	chr1	101990316	102059234	loss	68919	3
AZAG033	AZE	chr1	101990316	102059234	loss	68919	3
AZAG026	AZE	chr1	103188449	103238795	loss	50347	3
AZAR078	AZE	chr1	103188449	103238795	loss	50347	3
AZGI019	AZE	chr1	103211489	103272288	loss	60800	3
AZGI027	AZE	chr1	103211489	103323593	loss	112105	5
AZAS040	AZE	chr1	103422970	103520941	gain	97972	3
AZAR024	AZE	chr1	103452018	103534408	loss	82391	3
AZAR025	AZE	chr1	103452018	103534408	loss	82391	3
AZAR026	AZE	chr1	103452018	103534408	loss	82391	3
AZAG003	AZE	chr1	108167080	108243463	loss	76384	3
AZAS071	AZE	chr1	108167080	108243463	loss	76384	3
AZAR029	AZE	chr1	108167080	108243463	loss	76384	3
AZAR062	AZE	chr1	108221479	108296475	loss	74997	4
AZGI037	AZE	chr1	113969221	114014960	loss	45740	3
AZAG007	AZE	chr1	113969221	114014960	loss	45740	3
AZGI083	AZE	chr1	114635750	114706641	loss	70892	4
AZAS020	AZE	chr1	117959915	118150525	gain	190611	6
AZAG026	AZE	chr1	118184705	118258864	loss	74160	3
AZAR070	AZE	chr1	118184705	118258864	loss	74160	3
AZAS066	AZE	chr1	118220255	118290046	loss	69792	3
AZAS002	AZE	chr1	119441665	119514342	gain	72678	4
AZAG028	AZE	chr1	120138128	120239856	loss	101729	4
AZAG039	AZE	chr1	120138128	120239856	loss	101729	4
AZAR037	AZE	chr1	120138128	120239856	loss	101729	4
AZAR058	AZE	chr1	120138128	120239856	loss	101729	4
AZGI097	AZE	chr1	120138128	120280980	loss	142853	5
AZAS069	AZE	chr1	120184534	120336936	loss	152403	5
AZAR002	AZE	chr1	120184534	120239856	loss	55323	3
AZAS079	AZE	chr1	120184534	120239856	loss	55323	3
AZGI101	AZE	chr1	120184534	120280980	loss	96447	4
AZAR090	AZE	chr1	120184534	120280980	loss	96447	4
AZAG068	AZE	chr1	120212125	120280980	loss	68856	3
AZAR023	AZE	chr1	120212125	120280980	loss	68856	3
AZAS081	AZE	chr1	120239856	120336936	loss	97081	3
AZGI020	AZE	chr1	121699903	121777412	loss	77510	3
AZGI085	AZE	chr1	121699903	121777412	loss	77510	3
AZAG001	AZE	chr1	121699903	121777412	loss	77510	3
AZGI112	AZE	chr1	121777412	121817458	loss	40047	3
AZAG047	AZE	chr1	121777412	121817458	loss	40047	3
AZAG041	AZE	chr1	121777412	121817458	loss	40047	3
AZAS022	AZE	chr1	121777412	121817458	loss	40047	3
AZAS005	AZE	chr1	121777412	121817458	loss	40047	3
AZAS025	AZE	chr1	122181809	122216284	gain	34476	3
AZGI061	AZE	chr1	122209098	122247374	gain	38277	3
AZAS070	AZE	chr1	122209098	122453434	loss	244337	9
AZGI095	AZE	chr1	126334612	126487892	loss	153281	5
AZAG019	AZE	chr1	127476939	127528692	gain	51754	3
AZAR062	AZE	chr1	127476939	127528692	gain	51754	3
AZAS026	AZE	chr1	127504657	127551346	gain	46690	3
ASGI028	AZE	chr1	127504657	127551346	gain	46690	3
AZAG020	AZE	chr1	127504657	127551346	gain	46690	3
AZAS039	AZE	chr1	127504657	127551346	gain	46690	3
AZAS064	AZE	chr1	127504657	127551346	gain	46690	3
AZGI010	AZE	chr1	127504657	127551346	gain	46690	3
AZGI035	AZE	chr1	127528692	127582657	gain	53966	3
AZAS002	AZE	chr1	132236146	132296212	gain	60067	3
AZGI110	AZE	chr1	132236146	132296212	gain	60067	3
AZAS007	AZE	chr1	132236146	132296212	gain	60067	3
AZGI069	AZE	chr1	132296212	132370008	gain	73797	3
AZGI093	AZE	chr1	132296212	132401647	gain	105436	4
AZGI094	AZE	chr1	132296212	132401647	gain	105436	4
AZAG004	AZE	chr1	132296212	132401647	gain	105436	4
AZAG827	AZE	chr1	132296212	132520872	gain	224661	6
AZAR029	AZE	chr1	132296212	132520872	gain	224661	6
AZAR099	AZE	chr1	132296212	132401647	gain	105436	4
AZAG055	AZE	chr1	132296212	132370008	gain	73797	3
AZGI118	AZE	chr1	133341328	133424976	gain	83649	3
AZAS089	AZE	chr1	134884763	134932681	loss	47919	3
AZAG028	AZE	chr1	134884763	134932681	loss	47919	3
AZAG802	AZE	chr1	135446551	135593627	gain	147077	7
AZAR095	AZE	chr1	135866363	135942599	loss	76237	4
AZAS068	AZE	chr1	136134784	136269281	loss	134498	4
AZAR094	AZE	chr1	136134784	136305351	loss	170568	5
AZAG032	AZE	chr1	138509604	138585915	gain	76312	3
AZGI038	AZE	chr1	138551412	138692071	gain	140660	4
AZAG082	AZE	chr1	138894313	138948264	loss	53952	3
AZAR030	AZE	chr1	138918133	138976109	loss	57977	3
AZAR007	AZE	chr1	138918133	138976109	loss	57977	3
AZAR044	AZE	chr1	139476110	139591495	loss	115386	5
AZAS027	AZE	chr1	139591495	139683683	loss	92189	3
AZAS033	AZE	chr1	139591495	139683683	loss	92189	3
AZAS034	AZE	chr1	139591495	139683683	loss	92189	3
AZAS081	AZE	chr1	139591495	139683683	loss	92189	3
AZGI042	AZE	chr1	139591495	139683683	loss	92189	3
AZAG003	AZE	chr1	139591495	139683683	loss	92189	3
AZAS070	AZE	chr1	139591495	139683683	loss	92189	3
AZAR055	AZE	chr1	139591495	139683683	loss	92189	3
AZAS056	AZE	chr1	139591495	139683683	loss	92189	3
AZAG117	AZE	chr1	139591495	139683683	loss	92189	3
AZAS016	AZE	chr1	139655102	139719306	loss	64205	3
AZAS029	AZE	chr1	139655102	139719306	loss	64205	3
AZAS078	AZE	chr1	139655102	139719306	loss	64205	3
AZAG011	AZE	chr1	139655102	139719306	loss	64205	3
AZAR047	AZE	chr1	139655102	139719306	loss	64205	3
AZAS021	AZE	chr1	141341962	141502651	gain	160690	6
AZAS067	AZE	chr1	141341962	141502651	gain	160690	6
AZGI112	AZE	chr1	141384362	141473527	loss	89166	4
AZAS079	AZE	chr1	141384362	141473527	loss	89166	4
AZAS044	AZE	chr1	141384362	141473527	loss	89166	4
AZAR037	AZE	chr1	141414573	141473527	loss	58955	3
AZAG057	AZE	chr1	141414573	141473527	loss	58955	3
AZGI103	AZE	chr1	141437440	141502651	loss	65212	3
AZAG060	AZE	chr1	143609746	143671332	gain	61587	3
AZGI063	AZE	chr1	145936195	145981092	loss	44898	3
AZAR087	AZE	chr1	145981092	146038314	loss	57223	3
AZAG057	AZE	chr1	145981092	146038314	loss	57223	3
AZGI120	AZE	chr1	147307590	147405624	loss	98035	3
AZAG011	AZE	chr1	147307590	147405624	loss	98035	3
AZAS015	AZE	chr1	147366998	147477495	loss	110498	4
AZAR042	AZE	chr1	148656853	148697681	loss	40829	3
AZAS039	AZE	chr1	150734760	150835235	loss	100476	4
AZAS036	AZE	chr1	150767492	150890403	gain	122912	6
AZGI105	AZE	chr1	150767492	150835235	loss	67744	3
AZAS006	AZE	chr1	150797445	150864794	loss	67350	3
AZGI020	AZE	chr1	150797445	150864794	loss	67350	3
AZAR039	AZE	chr1	150797445	150864794	loss	67350	3
AZGI110	AZE	chr1	150797445	150864794	loss	67350	3
AZAG043	AZE	chr1	150835235	150886690	loss	51456	3
AZAR026	AZE	chr1	150835235	150886690	loss	51456	3
AZAR050	AZE	chr1	150835235	150890403	gain	55169	4
AZAR025	AZE	chr1	151256416	151336861	loss	80446	4
AZGI089	AZE	chr1	152829982	152894332	loss	64351	3
AZAG008	AZE	chr1	152829982	152894332	loss	64351	3
AZAG025	AZE	chr1	152829982	152894332	loss	64351	3
AZGI101	AZE	chr1	152829982	152894332	loss	64351	3
AZAS002	AZE	chr1	152859822	152920497	loss	60676	3
AZGI062	AZE	chr1	152859822	152920497	loss	60676	3
AZGI107	AZE	chr1	152859822	152920497	loss	60676	3
AZAG019	AZE	chr1	152859822	152920497	loss	60676	3
AZAG056	AZE	chr1	152859822	152920497	loss	60676	3
AZAR006	AZE	chr1	152859822	152920497	loss	60676	3
AZAR010	AZE	chr1	152859822	152920497	loss	60676	3
AZAR058	AZE	chr1	152859822	152920497	loss	60676	3
AZAR040	AZE	chr1	152859822	152920497	loss	60676	3
AZGI079	AZE	chr1	152859822	152920497	loss	60676	3
AZAS027	AZE	chr1	152894332	152948116	loss	53785	3
AZAS065	AZE	chr1	152894332	152948116	loss	53785	3
AZAS066	AZE	chr1	152894332	152948116	loss	53785	3
AZGI064	AZE	chr1	152894332	152948116	loss	53785	3
AZAR098	AZE	chr1	152894332	152948116	loss	53785	3
AZAS058	AZE	chr1	152894332	152948116	loss	53785	3
AZGI010	AZE	chr1	152894332	152948116	loss	53785	3
AZAR022	AZE	chr1	156732836	156796063	gain	63228	3
AZAS035	AZE	chr1	156767397	156819092	gain	51696	3
AZAS027	AZE	chr1	157316746	157391316	loss	74571	3
AZGI061	AZE	chr1	157316746	157391316	gain	74571	3
AZAR052	AZE	chr1	157316746	157391316	loss	74571	3
AZAR062	AZE	chr1	157316746	157391316	loss	74571	3
AZAR004	AZE	chr1	157355813	157416448	gain	60636	3
AZAG004	AZE	chr1	158345495	158387418	loss	41924	3
AZAG028	AZE	chr1	158767087	158899645	loss	132559	6
AZGI080	AZE	chr1	158842655	158899645	loss	56991	3
AZAG081	AZE	chr1	158842655	158899645	loss	56991	3
AZGI035	AZE	chr1	160829686	160909387	loss	79702	3
AZGI054	AZE	chr1	160829686	160909387	loss	79702	3
AZAS010	AZE	chr1	160829686	160909387	loss	79702	3
AZGI103	AZE	chr1	161861731	161928795	gain	67065	3
AZGI127	AZE	chr1	161861731	161928795	gain	67065	3
AZAS068	AZE	chr1	161928795	162002580	loss	73786	4
AZAG057	AZE	chr1	166309657	166397302	loss	87646	3
AZAR087	AZE	chr1	166372043	166423056	loss	51014	3
AZGI064	AZE	chr1	166796661	166859545	loss	62885	3
AZAR032	AZE	chr1	166832192	166902224	loss	70033	3
AZAG802	AZE	chr1	167344987	167864808	loss	519822	20
AZAS027	AZE	chr1	168324531	168389821	loss	65291	3
AZGI054	AZE	chr1	168324531	168389821	loss	65291	3
AZGI055	AZE	chr1	168389821	168454509	loss	64689	3
AZAG839	AZE	chr1	168536864	168592731	loss	55868	3
AZAS079	AZE	chr1	168568050	168617827	loss	49778	3
AZAS019	AZE	chr1	168592731	168639304	loss	46574	3
AZAG064	AZE	chr1	168592731	168639304	loss	46574	3
AZAR015	AZE	chr1	171805686	171912197	loss	106512	4
AZAS022	AZE	chr1	171805686	171912197	loss	106512	4
AZAR019	AZE	chr1	175225126	175253092	gain	27967	3
AZAR022	AZE	chr1	176616420	176825736	gain	209317	9
AZGI094	AZE	chr1	177997790	178098529	gain	100740	4
AZAG020	AZE	chr1	178215706	178297685	gain	81980	3
AZAS071	AZE	chr1	178247097	178338091	gain	90995	3
AZAR078	AZE	chr1	178297685	178360169	gain	62485	3
AZAS008	AZE	chr1	178723649	178770436	gain	46788	3
AZGI035	AZE	chr1	178907464	178984698	loss	77235	4
AZGI039	AZE	chr1	178907464	178984698	loss	77235	4
AZGI082	AZE	chr1	178907464	178984698	loss	77235	4
AZAG075	AZE	chr1	178907464	178984698	gain	77235	4
AZAG827	AZE	chr1	178907464	178984698	loss	77235	4
AZAR044	AZE	chr1	178907464	178984698	gain	77235	4
AZGI083	AZE	chr1	178907464	178984698	loss	77235	4
AZAG009	AZE	chr1	178954770	179014584	loss	59815	3
AZGI027	AZE	chr1	178984698	179193876	gain	209179	8
AZGI074	AZE	chr1	179041152	179102855	gain	61704	4
AZGI044	AZE	chr1	179064232	179102855	gain	38624	3
AZAS044	AZE	chr1	179096457	179161733	gain	65277	3
AZAS050	AZE	chr1	179609367	179654401	gain	45035	3
AZAS016	AZE	chr1	179630956	179727623	gain	96668	3
AZAS034	AZE	chr1	179630956	179727623	gain	96668	3
AZAG040	AZE	chr1	180993257	181059419	gain	66163	3
AZAS058	AZE	chr1	181016546	181108836	gain	92291	3
AZAS035	AZE	chr1	183467595	183535449	gain	67855	3
AZAR045	AZE	chr1	184196235	184260327	gain	64093	3
AZAG006	AZE	chr1	184772265	184861606	loss	89342	3
AZAS051	AZE	chr1	186836088	186927222	gain	91135	4
ASGI076	AZE	chr1	186836088	187029078	gain	192991	5
AZGI052	AZE	chr1	186864035	187214449	loss	350415	9
AZGI042	AZE	chr1	187136410	187214449	loss	78040	3
AZGI053	AZE	chr1	187136410	187214449	loss	78040	3
AZGI064	AZE	chr1	187136410	187214449	loss	78040	3
AZAG011	AZE	chr1	187136410	187214449	loss	78040	3
AZAG025	AZE	chr1	187136410	187214449	loss	78040	3
AZAG068	AZE	chr1	187136410	187214449	loss	78040	3
AZAG838	AZE	chr1	187136410	187214449	loss	78040	3
AZAR034	AZE	chr1	187136410	187214449	loss	78040	3
AZAR055	AZE	chr1	187136410	187487608	loss	351199	10
AZAG057	AZE	chr1	187136410	187243471	loss	107062	4
AZAG055	AZE	chr1	187195330	187243471	loss	48142	3
AZAS086	AZE	chr1	187936464	188123536	gain	187073	6
AZGI068	AZE	chr1	187964986	188090333	gain	125348	4
AZAR015	AZE	chr1	187992122	188165218	gain	173097	5
AZAR024	AZE	chr1	187992122	188123536	loss	131415	4
AZGI097	AZE	chr1	187992122	188165218	gain	173097	5
AZAS010	AZE	chr1	187992122	188165218	gain	173097	5
AZGI105	AZE	chr1	188057957	188165218	gain	107262	4
AZAG042	AZE	chr1	188057957	188165218	gain	107262	4
AZAS001	AZE	chr1	188057957	188123536	gain	65580	3
AZGI095	AZE	chr1	188090333	188165218	gain	74886	3
AZGI038	AZE	chr1	188949442	189082208	loss	132767	3
AZAR037	AZE	chr1	189023574	189098727	loss	75154	3
AZAS070	AZE	chr1	189253881	189518539	gain	264659	10
AZAG040	AZE	chr1	193278882	193339232	gain	60351	3
AZGI070	AZE	chr1	194629408	194743648	gain	114241	5
AZGI074	AZE	chr1	194629408	194743648	gain	114241	5
AZGI094	AZE	chr1	194629408	194743648	gain	114241	5
AZAS028	AZE	chr1	194663692	194743648	loss	79957	3
AZGI019	AZE	chr1	195444763	195528219	gain	83457	3
AZAS062	AZE	chr1	197386009	197555644	loss	169636	7
AZAG043	AZE	chr1	197831182	197873031	loss	41850	3
AZAS005	AZE	chr1	197831182	197873031	loss	41850	3
AZGI007	AZE	chr1	198618400	198667717	gain	49318	3
AZGI114	AZE	chr1	201244343	201397504	loss	153162	6
AZAG038	AZE	chr2	1509001	1555641	gain	46641	3
AZGI056	AZE	chr2	3733628	3909856	loss	176229	8
AZAG060	AZE	chr2	3745443	3909856	loss	164414	7
AZAS068	AZE	chr2	3864210	3909856	loss	45647	3
AZGI042	AZE	chr2	3864210	3909856	loss	45647	3
AZGI054	AZE	chr2	3864210	3909856	loss	45647	3
AZGI085	AZE	chr2	3864210	3909856	loss	45647	3
AZAG025	AZE	chr2	3864210	3909856	loss	45647	3
AZAG070	AZE	chr2	3864210	3909856	loss	45647	3
AZAS040	AZE	chr2	3864210	3909856	loss	45647	3
AZGI090	AZE	chr2	3864210	3909856	loss	45647	3
AZAG055	AZE	chr2	3864210	3909856	loss	45647	3
AZAS001	AZE	chr2	3864210	3909856	loss	45647	3
AZAR006	AZE	chr2	3887074	3933770	loss	46697	3
AZAS025	AZE	chr2	3887074	3933770	loss	46697	3
AZAS009	AZE	chr2	3909856	3970536	loss	60681	3
AZAS066	AZE	chr2	3909856	3970536	loss	60681	3
AZAG048	AZE	chr2	3909856	3970536	loss	60681	3
AZAG081	AZE	chr2	3909856	3970536	loss	60681	3
AZAG057	AZE	chr2	3909856	3970536	loss	60681	3
AZAG803	AZE	chr2	4563832	4672595	gain	108764	5
AZAG040	AZE	chr2	5080058	5161035	gain	80978	3
AZGI093	AZE	chr2	6686217	6752611	gain	66395	3
AZGI105	AZE	chr2	6686217	6752611	gain	66395	3
AZAG011	AZE	chr2	6686217	6752611	gain	66395	3
AZAG029	AZE	chr2	6686217	6752611	gain	66395	3
AZAR039	AZE	chr2	6686217	6752611	gain	66395	3
AZGI079	AZE	chr2	6686217	6752611	gain	66395	3
AZGI065	AZE	chr2	7472304	7625519	loss	153216	3
AZGI010	AZE	chr2	9546116	9608257	loss	62142	3
AZAS024	AZE	chr2	9582840	9677570	loss	94731	4
AZAS044	AZE	chr2	9646152	9703861	gain	57710	3
AZAR086	AZE	chr2	9703861	9744141	gain	40281	3
AZAS070	AZE	chr2	10103120	10187199	gain	84080	3
AZGI025	AZE	chr2	10707048	10815741	gain	108694	4
AZAG081	AZE	chr2	10707048	10762205	gain	55158	3
AZAR015	AZE	chr2	10736522	10815741	gain	79220	3
ASGI076	AZE	chr2	10762205	10891579	gain	129375	5
AZAR090	AZE	chr2	11048443	11161371	loss	112929	3
AZAS024	AZE	chr2	14304359	14525295	gain	220937	8
AZAR024	AZE	chr2	14339369	14440272	gain	100904	4
AZGI083	AZE	chr2	15098429	15241879	gain	143451	5
AZAR030	AZE	chr2	15433079	15559111	gain	126033	4
AZGI097	AZE	chr2	22487524	22545422	loss	57899	3
AZGI084	AZE	chr2	23082217	23134445	loss	52229	3
AZGI119	AZE	chr2	23082217	23134445	loss	52229	3
AZGI031	AZE	chr2	23082217	23134445	loss	52229	3
AZAR055	AZE	chr2	23726913	23793008	loss	66096	3
AZAG011	AZE	chr2	23747736	23814515	loss	66780	3
AZAR078	AZE	chr2	23747736	23837248	loss	89513	4
AZAR085	AZE	chr2	23747736	23814515	loss	66780	3
AZAR011	AZE	chr2	23747736	23814515	loss	66780	3
AZAS023	AZE	chr2	23793008	23837248	loss	44241	3
AZAG833	AZE	chr2	25269690	25327150	loss	57461	3
AZGI039	AZE	chr2	25939956	25999291	loss	59336	4
AZGI044	AZE	chr2	25939956	25999291	loss	59336	4
AZGI045	AZE	chr2	25939956	25999291	loss	59336	4
AZGI047	AZE	chr2	25939956	25999291	loss	59336	4
AZGI119	AZE	chr2	25939956	25999291	loss	59336	4
AZAR024	AZE	chr2	25939956	25999291	loss	59336	4
AZAR099	AZE	chr2	25939956	25999291	loss	59336	4
AZAR023	AZE	chr2	25939956	25999291	loss	59336	4
AZGI090	AZE	chr2	25939956	25999291	loss	59336	4
AZAR007	AZE	chr2	25939956	25999291	loss	59336	4
AZAS035	AZE	chr2	26336344	26711667	gain	375324	6
AZAR037	AZE	chr2	26703020	26719536	loss	16517	4
AZAR039	AZE	chr2	26703020	26719536	loss	16517	4
AZGI069	AZE	chr2	26957904	26993945	loss	36042	3
AZGI092	AZE	chr2	28960788	29005064	loss	44277	3
AZGI079	AZE	chr2	28960788	29005064	loss	44277	3
AZAG006	AZE	chr2	28980551	29029195	loss	48645	3
AZAG038	AZE	chr2	28980551	29029195	loss	48645	3
AZAG058	AZE	chr2	29005064	29119006	loss	113943	4
AZAG080	AZE	chr2	29005064	29119006	loss	113943	4
AZAR004	AZE	chr2	30502331	30567227	loss	64897	3
AZGI089	AZE	chr2	31310363	31416523	loss	106161	6
AZGI040	AZE	chr2	31388358	31416523	loss	28166	3
AZAG011	AZE	chr2	33521785	33580962	gain	59178	3
AZGI007	AZE	chr2	34993651	35109256	gain	115606	3
AZAR023	AZE	chr2	35077711	35143490	loss	65780	3
AZAR039	AZE	chr2	35435533	35566641	gain	131109	4
AZGI118	AZE	chr2	37012822	37167935	gain	155114	6
AZAR006	AZE	chr2	37837451	38001658	loss	164208	4
AZAR010	AZE	chr2	37837451	38056330	loss	218880	6
AZAR086	AZE	chr2	37837451	38028156	loss	190706	5
AZAR094	AZE	chr2	37837451	38001658	loss	164208	4
AZGI120	AZE	chr2	42514847	42664425	gain	149579	4
AZAS033	AZE	chr2	43346485	43424202	loss	77718	3
ASGI076	AZE	chr2	43346485	43424202	loss	77718	3
AZGI025	AZE	chr2	43346485	43424202	loss	77718	3
AZGI074	AZE	chr2	43346485	43424202	loss	77718	3
AZGI093	AZE	chr2	43346485	43424202	loss	77718	3
AZAG026	AZE	chr2	43346485	43424202	loss	77718	3
AZAR062	AZE	chr2	43564747	43625406	gain	60660	3
AZGI035	AZE	chr2	44921581	45003865	gain	82285	3
AZGI037	AZE	chr2	46546097	46628336	loss	82240	3
AZGI038	AZE	chr2	46546097	46628336	loss	82240	3
AZGI053	AZE	chr2	46546097	46628336	loss	82240	3
AZGI062	AZE	chr2	46546097	46628336	loss	82240	3
AZGI070	AZE	chr2	46546097	46628336	loss	82240	3
AZGI101	AZE	chr2	46546097	46628336	loss	82240	3
AZGI102	AZE	chr2	46546097	46628336	loss	82240	3
AZAS005	AZE	chr2	46546097	46628336	loss	82240	3
AZAS002	AZE	chr2	46628336	46699782	loss	71447	3
AZAS067	AZE	chr2	46628336	46699782	loss	71447	3
AZAG028	AZE	chr2	46835607	46884920	loss	49314	3
AZGI084	AZE	chr2	46987011	47128867	loss	141857	4
AZAG043	AZE	chr2	51502663	51603993	loss	101331	4
AZAG059	AZE	chr2	51502663	51603993	loss	101331	4
AZAR063	AZE	chr2	52185441	52611681	gain	426241	4
AZAS055	AZE	chr2	52203314	52611681	gain	408368	3
AZAG048	AZE	chr2	53762915	53908335	loss	145421	3
AZAR010	AZE	chr2	54027784	54107723	gain	79940	3
AZGI082	AZE	chr2	55258475	55380997	loss	122523	5
AZAG060	AZE	chr2	55380997	55587961	loss	206965	7
AZAS036	AZE	chr2	57805999	57981217	gain	175219	4
AZAG019	AZE	chr2	57805999	57981217	gain	175219	4
AZAG026	AZE	chr2	57805999	57981217	gain	175219	4
AZAG029	AZE	chr2	57805999	57981217	gain	175219	4
AZAG069	AZE	chr2	57805999	58006839	gain	200841	5
AZAS051	AZE	chr2	57838118	57981217	gain	143100	3
AZAS080	AZE	chr2	57838118	57981217	gain	143100	3
AZAS084	AZE	chr2	57838118	57981217	gain	143100	3
AZGI061	AZE	chr2	57838118	57981217	gain	143100	3
AZGI069	AZE	chr2	57838118	57981217	gain	143100	3
AZGI105	AZE	chr2	57838118	57981217	gain	143100	3
AZAG033	AZE	chr2	57838118	57981217	gain	143100	3
AZAR095	AZE	chr2	57838118	57981217	gain	143100	3
AZAS022	AZE	chr2	57838118	57981217	gain	143100	3
AZAS007	AZE	chr2	57838118	57981217	gain	143100	3
AZGI094	AZE	chr2	57951653	58006839	gain	55187	3
AZAG007	AZE	chr2	57951653	58006839	gain	55187	3
AZAS085	AZE	chr2	57951653	58006839	gain	55187	3
AZGI045	AZE	chr2	62702267	62788599	loss	86333	3
AZGI074	AZE	chr2	63221140	63694575	loss	473436	13
AZAG009	AZE	chr2	66354452	66404024	loss	49573	3
AZAR026	AZE	chr2	66354452	66404024	loss	49573	3
AZAG001	AZE	chr2	66379599	66497865	loss	118267	3
AZAS070	AZE	chr2	66379599	66521846	loss	142248	4
AZAG043	AZE	chr2	66379599	66497865	loss	118267	3
AZAG802	AZE	chr2	66379599	66497865	loss	118267	3
AZAR005	AZE	chr2	66379599	66497865	loss	118267	3
AZAR029	AZE	chr2	66379599	66497865	loss	118267	3
AZAR086	AZE	chr2	66379599	66497865	loss	118267	3
AZAR094	AZE	chr2	66379599	66521846	loss	142248	4
AZAR101	AZE	chr2	66379599	66497865	loss	118267	3
AZAR063	AZE	chr2	66379599	66497865	loss	118267	3
AZGI101	AZE	chr2	66379599	66497865	loss	118267	3
AZAR090	AZE	chr2	66379599	66497865	loss	118267	3
AZAS056	AZE	chr2	66379599	66497865	loss	118267	3
AZAS005	AZE	chr2	66379599	66497865	loss	118267	3
AZAG039	AZE	chr2	66898278	67019953	gain	121676	6
AZGI027	AZE	chr2	66924891	67019953	gain	95063	5
AZGI054	AZE	chr2	66924891	67019953	gain	95063	5
AZGI065	AZE	chr2	66924891	67038995	gain	114105	6
AZGI104	AZE	chr2	66924891	67019953	gain	95063	5
AZAG032	AZE	chr2	66924891	67019953	gain	95063	5
AZAG837	AZE	chr2	66969698	67019953	gain	50256	3
AZAR062	AZE	chr2	66969698	67019953	gain	50256	3
AZAG041	AZE	chr2	66969698	67019953	gain	50256	3
AZAS001	AZE	chr2	66969698	67019953	gain	50256	3
AZGI037	AZE	chr2	66992006	67038995	gain	46990	3
AZGI063	AZE	chr2	66992006	67038995	gain	46990	3
AZAG028	AZE	chr2	66992006	67038995	gain	46990	3
AZAG044	AZE	chr2	66992006	67038995	gain	46990	3
AZAS071	AZE	chr2	66992006	67038995	gain	46990	3
AZAR024	AZE	chr2	66992006	67038995	gain	46990	3
AZAR077	AZE	chr2	66992006	67038995	gain	46990	3
AZGI083	AZE	chr2	66992006	67038995	gain	46990	3
AZAG075	AZE	chr2	67019953	67066061	gain	46109	3
AZAG827	AZE	chr2	67019953	67066061	gain	46109	3
AZAG839	AZE	chr2	67019953	67066061	gain	46109	3
AZAR020	AZE	chr2	67019953	67066061	gain	46109	3
AZAR052	AZE	chr2	67019953	67066061	gain	46109	3
AZAR082	AZE	chr2	67019953	67066061	gain	46109	3
AZAR085	AZE	chr2	70699105	70803405	gain	104301	5
AZGI089	AZE	chr2	70740089	70803405	gain	63317	3
AZGI082	AZE	chr2	70923402	71050677	gain	127276	5
AZGI115	AZE	chr2	70923402	71017363	gain	93962	4
AZAG008	AZE	chr2	71210703	71256294	loss	45592	3
AZAG082	AZE	chr2	71485753	71548646	loss	62894	3
AZAR036	AZE	chr2	72943386	73009992	loss	66607	3
AZAS055	AZE	chr2	73370726	73422260	gain	51535	3
AZGI010	AZE	chr2	73537961	73615334	loss	77374	3
AZAG057	AZE	chr2	76198818	76265587	loss	66770	3
AZGI107	AZE	chr2	78237960	78307069	gain	69110	3
AZAS010	AZE	chr2	78478054	78538751	gain	60698	3
AZAR041	AZE	chr2	79073323	79124930	loss	51608	3
AZAS030	AZE	chr2	81885160	81963250	loss	78091	3
AZAS069	AZE	chr2	81885160	81963250	loss	78091	3
AZAS078	AZE	chr2	81885160	81963250	loss	78091	3
AZAG006	AZE	chr2	81885160	81963250	loss	78091	3
AZAR044	AZE	chr2	81885160	81963250	loss	78091	3
AZAR087	AZE	chr2	81885160	81963250	loss	78091	3
AZGI110	AZE	chr2	81885160	81963250	loss	78091	3
AZGI047	AZE	chr2	81909206	82002005	loss	92800	3
AZGI114	AZE	chr2	81909206	82002005	loss	92800	3
AZAG002	AZE	chr2	81909206	82002005	loss	92800	3
AZAG029	AZE	chr2	81909206	82002005	loss	92800	3
AZAR002	AZE	chr2	81909206	82002005	loss	92800	3
AZAR005	AZE	chr2	81909206	82002005	loss	92800	3
AZAR004	AZE	chr2	81909206	82002005	loss	92800	3
AZAS007	AZE	chr2	81909206	82002005	loss	92800	3
AZGI055	AZE	chr2	81963250	82054326	loss	91077	5
AZGI069	AZE	chr2	81963250	82011911	loss	48662	3
AZGI103	AZE	chr2	81963250	82011911	loss	48662	3
AZGI105	AZE	chr2	81963250	82011911	loss	48662	3
AZGI116	AZE	chr2	81963250	82011911	loss	48662	3
AZGI127	AZE	chr2	81963250	82011911	loss	48662	3
AZAG043	AZE	chr2	81963250	82011911	loss	48662	3
AZAR006	AZE	chr2	81963250	82054326	loss	91077	5
AZAR020	AZE	chr2	81963250	82011911	loss	48662	3
AZAR032	AZE	chr2	81963250	82011911	loss	48662	3
AZAR082	AZE	chr2	81963250	82054326	loss	91077	5
AZAS022	AZE	chr2	81963250	82011911	loss	48662	3
AZGI101	AZE	chr2	81963250	82011911	loss	48662	3
AZAR026	AZE	chr2	82033562	82068184	loss	34623	3
AZGI038	AZE	chr2	82054326	82097485	loss	43160	3
AZGI118	AZE	chr2	82829939	82935359	gain	105421	3
AZGI013	AZE	chr2	83403398	83497957	loss	94560	3
AZAG019	AZE	chr2	83403398	83497957	loss	94560	3
AZAS040	AZE	chr2	83403398	83497957	loss	94560	3
AZGI115	AZE	chr2	83435660	83526688	loss	91029	3
AZAG009	AZE	chr2	83435660	83526688	loss	91029	3
AZAG833	AZE	chr2	83435660	83526688	loss	91029	3
AZAR052	AZE	chr2	83435660	83526688	loss	91029	3
AZGI010	AZE	chr2	83497957	83624189	loss	126233	5
AZGI035	AZE	chr2	83886818	83938019	gain	51202	3
AZGI041	AZE	chr2	83886818	83938019	gain	51202	3
AZGI054	AZE	chr2	83886818	83938019	gain	51202	3
AZAG838	AZE	chr2	83886818	83938019	gain	51202	3
AZAR023	AZE	chr2	83886818	83938019	gain	51202	3
AZGI112	AZE	chr2	83908239	83967812	gain	59574	3
AZAS076	AZE	chr2	83908239	83967812	gain	59574	3
AZGI042	AZE	chr2	89163953	89235688	gain	71736	3
AZAS075	AZE	chr2	89193775	89270788	gain	77014	3
AZGI077	AZE	chr2	89193775	89270788	gain	77014	3
AZGI045	AZE	chr2	89193775	89270788	gain	77014	3
AZGI085	AZE	chr2	89193775	89270788	gain	77014	3
AZAG829	AZE	chr2	90086369	90158745	loss	72377	4
AZAS027	AZE	chr2	92160902	92294528	loss	133627	6
AZGI103	AZE	chr2	94593726	94716981	loss	123256	3
AZAR021	AZE	chr2	94593726	94716981	loss	123256	3
AZGI056	AZE	chr2	96472497	96519755	gain	47259	3
AZAG069	AZE	chr2	98209029	98293345	gain	84317	5
AZAG039	AZE	chr2	98263926	98281111	gain	17186	3
AZGI082	AZE	chr2	98278376	98375033	gain	96658	6
AZAR019	AZE	chr2	98278376	98375033	gain	96658	6
AZAG082	AZE	chr2	98354279	98441062	gain	86784	3
AZAG040	AZE	chr2	98354279	98491205	gain	136927	5
AZAS026	AZE	chr2	101529318	101573899	gain	44582	3
AZAG060	AZE	chr2	101529318	101573899	gain	44582	3
AZAS060	AZE	chr2	101546252	101594502	gain	48251	3
AZAS066	AZE	chr2	101546252	101594502	gain	48251	3
AZAS083	AZE	chr2	101546252	101594502	gain	48251	3
AZAS021	AZE	chr2	101573899	101614467	loss	40569	3
AZGI106	AZE	chr2	101573899	101614467	loss	40569	3
AZAR070	AZE	chr2	101573899	101614467	loss	40569	3
ASGI028	AZE	chr2	101594502	101684916	loss	90415	3
AZGI068	AZE	chr2	101594502	101684916	loss	90415	3
AZAG001	AZE	chr2	101594502	101684916	loss	90415	3
AZAR025	AZE	chr2	101594502	101684916	loss	90415	3
AZAR050	AZE	chr2	101594502	101684916	loss	90415	3
AZAG069	AZE	chr2	102926346	102975525	loss	49180	3
AZAG061	AZE	chr2	105083830	105170800	gain	86971	3
AZGI080	AZE	chr2	106467800	106511019	gain	43220	3
AZAG008	AZE	chr2	107768107	107883342	loss	115236	4
AZAG057	AZE	chr2	112495958	112553826	loss	57869	3
AZAG028	AZE	chr2	113015610	113065797	gain	50188	3
AZGI041	AZE	chr2	115922282	115974611	loss	52330	3
AZGI069	AZE	chr2	118640532	119029233	loss	388702	10
AZAG064	AZE	chr2	118640532	118663190	loss	22659	3
AZAS036	AZE	chr2	120875075	120929311	gain	54237	3
AZGI020	AZE	chr2	120875075	120929311	gain	54237	3
AZAR010	AZE	chr2	120875075	120929311	gain	54237	3
AZGI101	AZE	chr2	120875075	120929311	gain	54237	3
AZAG042	AZE	chr2	120898699	120954686	gain	55988	3
AZAR078	AZE	chr2	120898699	120954686	gain	55988	3
AZGI104	AZE	chr2	121285253	121347861	loss	62609	3
AZAS016	AZE	chr2	121318984	121399701	loss	80718	3
AZAS019	AZE	chr2	121318984	121399701	loss	80718	3
AZAS078	AZE	chr2	121318984	121399701	loss	80718	3
AZAG002	AZE	chr2	121347861	121440408	loss	92548	3
AZGI032	AZE	chr2	121347861	121479572	loss	131712	5
AZGI007	AZE	chr2	122171431	122224224	gain	52794	3
AZGI027	AZE	chr2	122171431	122261135	loss	89705	4
AZGI094	AZE	chr2	122171431	122291882	loss	120452	5
AZAG007	AZE	chr2	122171431	122224224	loss	52794	3
AZAG043	AZE	chr2	122171431	122291882	loss	120452	5
AZAG117	AZE	chr2	122171431	122291882	loss	120452	5
AZAS034	AZE	chr2	122195767	122261135	gain	65369	3
AZAR021	AZE	chr2	122342241	122813056	gain	470816	16
AZAS024	AZE	chr2	124027316	124094443	gain	67128	3
AZGI061	AZE	chr2	124205542	124257905	loss	52364	3
AZGI089	AZE	chr2	124205542	124257905	loss	52364	3
AZGI116	AZE	chr2	124205542	124257905	loss	52364	3
AZAS044	AZE	chr2	124205542	124257905	loss	52364	3
AZGI120	AZE	chr2	125325173	125389368	loss	64196	3
AZAG079	AZE	chr2	126679681	126771430	loss	91750	4
AZAG039	AZE	chr2	128254582	128306060	loss	51479	3
AZGI084	AZE	chr2	129614896	129678296	loss	63401	3
AZAR099	AZE	chr2	132042269	132088779	loss	46511	3
AZGI064	AZE	chr2	132088779	132173458	loss	84680	3
AZGI114	AZE	chr2	132088779	132173458	loss	84680	3
AZAG055	AZE	chr2	132088779	132173458	loss	84680	3
AZGI110	AZE	chr2	132088779	132173458	loss	84680	3
AZGI095	AZE	chr2	134746031	134900801	loss	154771	3
AZAS078	AZE	chr2	134900801	134982782	loss	81982	3
AZAG802	AZE	chr2	137758619	137801338	loss	42720	3
AZAG032	AZE	chr2	137915547	138015748	loss	100202	4
AZAR039	AZE	chr2	137915547	138015748	loss	100202	4
AZAR041	AZE	chr2	137938241	138015748	loss	77508	3
AZAR082	AZE	chr2	137938241	138015748	loss	77508	3
AZAG025	AZE	chr2	137966970	138049043	loss	82074	3
AZGI107	AZE	chr2	138637789	138693908	gain	56120	3
AZAS005	AZE	chr2	138637789	138693908	loss	56120	3
AZAS068	AZE	chr2	138666460	138714958	loss	48499	3
AZGI013	AZE	chr2	138666460	138714958	loss	48499	3
AZGI103	AZE	chr2	138666460	138714958	loss	48499	3
AZAG003	AZE	chr2	138666460	138714958	loss	48499	3
AZAR037	AZE	chr2	138666460	138714958	loss	48499	3
AZAR086	AZE	chr2	138666460	138714958	loss	48499	3
AZAR096	AZE	chr2	139477730	139642982	gain	165253	5
AZAG007	AZE	chr2	139576383	139642982	gain	66600	3
AZAR040	AZE	chr2	141818152	141972999	loss	154848	7
AZAR087	AZE	chr2	141825779	141873979	loss	48201	3
AZAS081	AZE	chr2	146291895	146442350	loss	150456	6
AZAG081	AZE	chr2	146373540	146442350	loss	68811	3
AZAR010	AZE	chr2	146373540	146442350	loss	68811	3
AZAS064	AZE	chr2	146373540	146442350	loss	68811	3
AZAG068	AZE	chr2	146396135	146462714	loss	66580	3
AZAG837	AZE	chr2	146396135	146462714	loss	66580	3
AZAR094	AZE	chr2	146396135	146462714	loss	66580	3
AZAG004	AZE	chr2	146442350	146485762	loss	43413	3
AZAG069	AZE	chr2	146442350	146485762	loss	43413	3
AZAG055	AZE	chr2	146676349	146827066	gain	150718	5
AZGI019	AZE	chr2	146707211	146827066	loss	119856	4
AZAG033	AZE	chr2	148133692	148179542	gain	45851	3
AZGI063	AZE	chr2	150108833	150333355	gain	224523	4
AZAR063	AZE	chr2	150897636	151096677	loss	199042	6
AZAG026	AZE	chr2	151017264	151096677	loss	79414	3
AZAG032	AZE	chr2	153527093	153599478	loss	72386	4
AZAS021	AZE	chr2	153547984	153599478	loss	51495	3
AZGI042	AZE	chr2	153547984	153599478	loss	51495	3
AZGI115	AZE	chr2	153547984	153599478	loss	51495	3
AZAG080	AZE	chr2	153547984	153599478	loss	51495	3
AZAS076	AZE	chr2	153547984	153599478	loss	51495	3
AZAS007	AZE	chr2	153547984	153599478	loss	51495	3
AZAR101	AZE	chr2	155980454	156131893	gain	151440	6
AZAR015	AZE	chr2	157761183	157888884	loss	127702	3
AZAS071	AZE	chr2	158670535	158720785	gain	50251	3
AZAR019	AZE	chr2	158696508	158765919	gain	69412	3
AZGI061	AZE	chr2	159027588	159102739	gain	75152	3
AZAR098	AZE	chr2	159027588	159102739	gain	75152	3
AZAR022	AZE	chr2	159382105	159476051	loss	93947	5
AZGI062	AZE	chr2	159432517	159476051	loss	43535	3
AZAG005	AZE	chr2	159432517	159476051	loss	43535	3
AZAG025	AZE	chr2	159432517	159476051	loss	43535	3
AZAG032	AZE	chr2	159432517	159498164	gain	65648	4
AZAS010	AZE	chr2	159432517	159476051	loss	43535	3
AZGI079	AZE	chr2	159432517	159476051	loss	43535	3
AZGI037	AZE	chr2	159453521	159498164	gain	44644	3
AZGI105	AZE	chr2	159453521	159498164	gain	44644	3
AZAR006	AZE	chr2	160292335	160353257	loss	60923	3
AZGI056	AZE	chr2	160353257	160447707	loss	94451	4
AZAG029	AZE	chr2	160353257	160405606	loss	52350	3
AZGI020	AZE	chr2	161362897	161441735	loss	78839	3
AZAS018	AZE	chr2	161530280	161584200	loss	53921	3
AZAS038	AZE	chr2	161530280	161584200	loss	53921	3
AZGI007	AZE	chr2	161530280	161584200	loss	53921	3
AZAG802	AZE	chr2	161530280	161584200	loss	53921	3
AZAS086	AZE	chr2	161530280	161584200	loss	53921	3
AZAS032	AZE	chr2	161557576	161609981	loss	52406	3
ASGI086	AZE	chr2	161557576	161609981	loss	52406	3
AZGI042	AZE	chr2	161557576	161609981	loss	52406	3
AZAR055	AZE	chr2	161557576	161609981	loss	52406	3
AZAS020	AZE	chr2	161557576	161609981	loss	52406	3
AZAS001	AZE	chr2	161557576	161609981	loss	52406	3
AZAS085	AZE	chr2	161557576	161609981	loss	52406	3
AZGI089	AZE	chr2	161584200	161642839	loss	58640	3
AZAG039	AZE	chr2	161584200	161642839	loss	58640	3
AZAG038	AZE	chr2	162415102	162513665	gain	98564	5
AZAG013	AZE	chr2	163574840	163623726	gain	48887	3
AZAR041	AZE	chr2	163574840	163623726	gain	48887	3
AZAS044	AZE	chr2	163574840	163623726	gain	48887	3
AZAS002	AZE	chr2	163594624	163777495	gain	182872	7
AZAS069	AZE	chr2	163623726	163704980	gain	81255	4
AZGI056	AZE	chr2	163623726	163704980	gain	81255	4
AZAG003	AZE	chr2	163623726	163704980	gain	81255	4
AZAG080	AZE	chr2	163623726	163704980	gain	81255	4
AZAR042	AZE	chr2	165377949	165544104	loss	166156	5
AZAR045	AZE	chr2	165377949	165544104	loss	166156	5
AZAR050	AZE	chr2	165377949	165544104	loss	166156	5
AZGI085	AZE	chr2	165740491	165832355	loss	91865	4
AZAR040	AZE	chr2	166350739	166439814	loss	89076	3
AZGI064	AZE	chr2	167702859	167932570	gain	229712	8
AZAS030	AZE	chr2	169375635	169492924	gain	117290	5
AZAS062	AZE	chr2	169375635	169476052	gain	100418	4
AZGI055	AZE	chr2	169413148	169476052	gain	62905	3
AZAG008	AZE	chr2	169440322	169492924	gain	52603	3
AZAG025	AZE	chr2	169440322	169492924	gain	52603	3
AZAG038	AZE	chr2	169440322	169562226	gain	121905	6
AZAS071	AZE	chr2	169440322	169492924	gain	52603	3
AZAR096	AZE	chr2	169440322	169492924	gain	52603	3
AZAS023	AZE	chr2	169476052	169533304	gain	57253	4
AZAR037	AZE	chr2	169476052	169533304	gain	57253	4
AZAR085	AZE	chr2	169476052	169500076	gain	24025	3
AZGI038	AZE	chr2	171777140	171830497	gain	53358	3
AZAG047	AZE	chr2	171922883	171992928	loss	70046	3
AZGI120	AZE	chr2	172025510	172134053	gain	108544	4
AZGI115	AZE	chr2	173006007	173081111	loss	75105	3
AZAS040	AZE	chr2	173006007	173081111	loss	75105	3
AZGI109	AZE	chr2	173006007	173081111	loss	75105	3
AZAR026	AZE	chr2	176307490	176467442	loss	159953	7
AZGI079	AZE	chr2	176307490	176467442	gain	159953	7
AZGI107	AZE	chr2	176364954	176417246	gain	52293	3
AZAG019	AZE	chr2	176364954	176417246	gain	52293	3
AZAR024	AZE	chr2	176364954	176417246	loss	52293	3
AZAR049	AZE	chr2	176364954	176417246	gain	52293	3
AZAR101	AZE	chr2	176364954	176417246	gain	52293	3
AZAS020	AZE	chr2	176364954	176417246	gain	52293	3
AZGI020	AZE	chr2	176389214	176467442	loss	78229	4
AZGI038	AZE	chr2	176389214	176496986	gain	107773	5
AZGI062	AZE	chr2	176389214	176467442	gain	78229	4
AZGI070	AZE	chr2	176389214	176428290	gain	39077	3
AZGI082	AZE	chr2	176389214	176467442	gain	78229	4
AZGI093	AZE	chr2	176389214	176428290	gain	39077	3
AZGI103	AZE	chr2	176389214	176467442	gain	78229	4
AZAG003	AZE	chr2	176389214	176467442	loss	78229	4
AZGI092	AZE	chr2	176417246	176467442	gain	50197	3
AZGI106	AZE	chr2	176417246	176467442	gain	50197	3
AZAS085	AZE	chr2	176704320	176760680	loss	56361	3
AZAS014	AZE	chr2	178507668	178776138	gain	268471	10
AZAS019	AZE	chr2	178507668	178627286	gain	119619	5
AZAS050	AZE	chr2	178507668	178607423	gain	99756	4
AZGI077	AZE	chr2	178507668	178627286	gain	119619	5
AZAR045	AZE	chr2	179387544	179424422	gain	36879	3
AZAG803	AZE	chr2	179582834	179622910	loss	40077	3
AZGI061	AZE	chr2	180700484	180754407	gain	53924	3
AZGI092	AZE	chr2	181309385	181390800	gain	81416	4
AZAG013	AZE	chr2	181333099	181390800	gain	57702	3
AZAG044	AZE	chr2	181333099	181390800	gain	57702	3
AZAR044	AZE	chr2	181333099	181412810	gain	79712	4
AZAG002	AZE	chr2	181356486	181412810	gain	56325	3
AZAG829	AZE	chr2	181356486	181412810	gain	56325	3
AZAR005	AZE	chr2	181356486	181412810	gain	56325	3
AZAR047	AZE	chr2	181356486	181439529	gain	83044	4
AZAR087	AZE	chr2	181356486	181439529	gain	83044	4
AZAS002	AZE	chr2	181588039	181646230	gain	58192	3
AZAR005	AZE	chr2	184198104	184280543	gain	82440	3
AZGI044	AZE	chr2	184764990	184894924	loss	129935	5
AZAG007	AZE	chr2	184865063	184978507	loss	113445	5
AZGI120	AZE	chr2	185203542	185283686	loss	80145	4
AZAR082	AZE	chr2	185203542	185283686	gain	80145	4
AZAR101	AZE	chr2	185203542	185283686	gain	80145	4
AZGI010	AZE	chr2	185247230	185324179	gain	76950	3
AZAS048	AZE	chr2	186139373	186199692	loss	60320	3
AZGI077	AZE	chr2	186139373	186199692	loss	60320	3
AZAS069	AZE	chr2	186559956	186611612	gain	51657	3
AZGI063	AZE	chr3	134481	192153	gain	57673	3
AZAR007	AZE	chr3	134481	192153	loss	57673	3
AZGI104	AZE	chr3	1885421	1949583	gain	64163	3
AZAR032	AZE	chr3	1885421	1949583	gain	64163	3
AZGI080	AZE	chr3	1918108	1975249	gain	57142	3
AZAS014	AZE	chr3	2104540	2217424	loss	112885	5
AZAS028	AZE	chr3	2162440	2217424	loss	54985	3
AZAS048	AZE	chr3	2162440	2217424	loss	54985	3
AZAS072	AZE	chr3	2162440	2217424	loss	54985	3
AZAG042	AZE	chr3	2190525	2256372	loss	65848	3
AZAG040	AZE	chr3	2217424	2315257	loss	97834	4
AZGI035	AZE	chr3	4326544	4487146	gain	160603	6
AZGI056	AZE	chr3	6037754	6148216	loss	110463	3
AZAS006	AZE	chr3	6717516	6877231	gain	159716	4
AZGI080	AZE	chr3	6717516	6779145	gain	61630	3
AZGI084	AZE	chr3	6717516	6779145	gain	61630	3
AZAS004	AZE	chr3	6725852	6877231	gain	151380	3
AZAS084	AZE	chr3	6983823	7037017	gain	53195	3
AZAG068	AZE	chr3	6983823	7037017	gain	53195	3
AZGI010	AZE	chr3	6983823	7037017	gain	53195	3
AZAS021	AZE	chr3	7562702	7705569	gain	142868	3
AZAS048	AZE	chr3	7562702	7705569	gain	142868	3
AZGI020	AZE	chr3	7562702	7705569	gain	142868	3
AZGI032	AZE	chr3	7562702	7705569	gain	142868	3
AZAS020	AZE	chr3	7562702	7705569	gain	142868	3
AZAS022	AZE	chr3	7562702	7705569	gain	142868	3
AZAS044	AZE	chr3	7562702	7705569	gain	142868	3
AZGI109	AZE	chr3	7562702	7705569	gain	142868	3
AZAG064	AZE	chr3	7562702	7705569	gain	142868	3
AZAG117	AZE	chr3	7562702	7705569	gain	142868	3
AZAR007	AZE	chr3	7562702	7705569	gain	142868	3
AZAR004	AZE	chr3	7622534	7732799	gain	110266	3
AZGI044	AZE	chr3	8368830	8439946	gain	71117	3
AZAG056	AZE	chr3	8857989	9099348	gain	241360	8
AZAR050	AZE	chr3	9133514	9248729	loss	115216	3
AZAS070	AZE	chr3	9964219	10107305	gain	143087	4
AZAG060	AZE	chr3	9964219	10107305	gain	143087	4
AZAG079	AZE	chr3	9964219	10107305	gain	143087	4
AZAR052	AZE	chr3	9964219	10107305	gain	143087	4
AZAR058	AZE	chr3	9964219	10107305	gain	143087	4
AZAR078	AZE	chr3	19719213	19786871	loss	67659	3
AZGI027	AZE	chr3	21411137	21473889	loss	62753	3
AZGI094	AZE	chr3	21411137	21473889	loss	62753	3
AZAS015	AZE	chr3	23380156	23428411	gain	48256	3
AZAR002	AZE	chr3	27095540	27203218	gain	107679	5
AZGI064	AZE	chr3	27784952	27846524	gain	61573	3
AZAS070	AZE	chr3	31955474	32133217	gain	177744	8
AZAG068	AZE	chr3	32027696	32109820	gain	82125	4
AZGI068	AZE	chr3	32048875	32109820	gain	60946	3
AZGI107	AZE	chr3	32048875	32109820	gain	60946	3
AZAS022	AZE	chr3	32048875	32109820	gain	60946	3
AZGI035	AZE	chr3	32072275	32133217	gain	60943	3
AZGI105	AZE	chr3	32072275	32133217	gain	60943	3
AZAG007	AZE	chr3	32072275	32133217	gain	60943	3
AZAG025	AZE	chr3	32072275	32133217	gain	60943	3
AZAG075	AZE	chr3	32072275	32133217	gain	60943	3
AZAR015	AZE	chr3	32072275	32133217	gain	60943	3
AZAR036	AZE	chr3	32072275	32133217	gain	60943	3
AZAR042	AZE	chr3	32072275	32133217	gain	60943	3
AZAR045	AZE	chr3	32072275	32133217	gain	60943	3
AZAR050	AZE	chr3	32072275	32133217	gain	60943	3
AZAR077	AZE	chr3	32072275	32133217	gain	60943	3
AZAG055	AZE	chr3	32072275	32133217	gain	60943	3
AZAR090	AZE	chr3	32072275	32133217	gain	60943	3
AZAS056	AZE	chr3	32072275	32133217	gain	60943	3
AZAS007	AZE	chr3	32072275	32133217	gain	60943	3
AZAS085	AZE	chr3	32072275	32133217	gain	60943	3
AZAS069	AZE	chr3	32109820	32158212	gain	48393	3
AZGI038	AZE	chr3	32109820	32158212	gain	48393	3
AZGI040	AZE	chr3	32109820	32158212	gain	48393	3
AZGI047	AZE	chr3	32109820	32158212	gain	48393	3
AZGI052	AZE	chr3	32109820	32158212	gain	48393	3
AZGI054	AZE	chr3	32109820	32158212	gain	48393	3
AZGI055	AZE	chr3	32109820	32158212	gain	48393	3
AZGI062	AZE	chr3	32109820	32158212	gain	48393	3
AZGI069	AZE	chr3	32109820	32158212	gain	48393	3
AZGI089	AZE	chr3	32109820	32158212	gain	48393	3
AZGI093	AZE	chr3	32109820	32158212	gain	48393	3
AZGI094	AZE	chr3	32109820	32158212	gain	48393	3
AZGI095	AZE	chr3	32109820	32158212	gain	48393	3
AZGI106	AZE	chr3	32109820	32158212	gain	48393	3
AZAR021	AZE	chr3	32109820	32158212	gain	48393	3
AZAG019	AZE	chr3	32109820	32158212	loss	48393	3
AZAG026	AZE	chr3	32109820	32158212	gain	48393	3
AZAG058	AZE	chr3	32109820	32158212	gain	48393	3
AZAS039	AZE	chr3	32109820	32158212	gain	48393	3
AZAG803	AZE	chr3	32109820	32158212	gain	48393	3
AZAG827	AZE	chr3	32109820	32158212	gain	48393	3
AZAG833	AZE	chr3	32109820	32158212	gain	48393	3
AZAR006	AZE	chr3	32109820	32158212	gain	48393	3
AZAS079	AZE	chr3	32109820	32158212	gain	48393	3
AZAR032	AZE	chr3	32109820	32158212	gain	48393	3
AZAR070	AZE	chr3	32109820	32158212	gain	48393	3
AZAS086	AZE	chr3	32109820	32158212	gain	48393	3
AZAG041	AZE	chr3	32109820	32158212	gain	48393	3
AZAS020	AZE	chr3	32109820	32158212	gain	48393	3
AZAS044	AZE	chr3	32109820	32158212	gain	48393	3
AZGI110	AZE	chr3	32109820	32158212	gain	48393	3
AZAG057	AZE	chr3	32109820	32158212	gain	48393	3
AZGI070	AZE	chr3	33535038	33582063	gain	47026	3
AZGI056	AZE	chr3	33871605	33968414	gain	96810	5
AZGI118	AZE	chr3	33896058	33968414	gain	72357	4
AZAS001	AZE	chr3	33919596	33968414	gain	48819	3
AZGI084	AZE	chr3	33947350	34085094	gain	137745	6
AZGI031	AZE	chr3	33968414	34029887	gain	61474	3
AZAG013	AZE	chr3	36158684	36286296	gain	127613	4
AZAG011	AZE	chr3	36264428	36376512	gain	112085	4
AZAR020	AZE	chr3	36264428	36336074	gain	71647	3
AZGI093	AZE	chr3	36286296	36376512	gain	90217	3
AZAG069	AZE	chr3	36286296	36376512	gain	90217	3
AZAR058	AZE	chr3	37202032	37269640	gain	67609	3
AZAS066	AZE	chr3	37877799	38135340	gain	257542	10
AZAR101	AZE	chr3	38376786	38451721	gain	74936	3
AZAR030	AZE	chr3	38567279	38630303	loss	63025	3
AZGI044	AZE	chr3	38968572	39088431	gain	119860	4
AZAG837	AZE	chr3	38990851	39088431	gain	97581	3
AZAS007	AZE	chr3	38990851	39088431	gain	97581	3
AZGI061	AZE	chr3	39053360	39117204	gain	63845	3
AZGI115	AZE	chr3	39053360	39117204	gain	63845	3
AZAG075	AZE	chr3	39471044	39811199	loss	340156	8
AZAG013	AZE	chr3	42979450	43035194	gain	55745	3
AZGI038	AZE	chr3	44289185	44361965	gain	72781	3
AZAR021	AZE	chr3	44289185	44361965	gain	72781	3
AZGI045	AZE	chr3	46281705	46417552	gain	135848	5
AZAG008	AZE	chr3	46819901	46924545	loss	104645	5
AZAS089	AZE	chr3	46840639	47128972	loss	288334	10
AZAR010	AZE	chr3	46840639	46924545	loss	83907	4
AZGI070	AZE	chr3	46868382	46924545	loss	56164	3
AZAG006	AZE	chr3	46868382	46924545	loss	56164	3
AZAS025	AZE	chr3	46868382	46924545	loss	56164	3
AZAS027	AZE	chr3	46869171	47050419	loss	181249	5
AZAS083	AZE	chr3	46869171	47050419	loss	181249	5
AZGI082	AZE	chr3	46924545	47050419	gain	125875	4
AZGI118	AZE	chr3	46924545	47027159	gain	102615	3
AZGI042	AZE	chr3	47027159	47075826	gain	48668	3
AZAG002	AZE	chr3	47027159	47075826	gain	48668	3
AZAR005	AZE	chr3	47769896	47814881	gain	44986	3
AZAR062	AZE	chr3	48001841	48047774	gain	45934	3
AZAS021	AZE	chr3	48009459	48098491	gain	89033	3
AZGI044	AZE	chr3	48009459	48128687	gain	119229	4
AZAR015	AZE	chr3	48009459	48098491	gain	89033	3
AZAR077	AZE	chr3	48009459	48128687	gain	119229	4
AZAR099	AZE	chr3	48009459	48098491	gain	89033	3
AZGI118	AZE	chr3	50431029	50499833	loss	68805	3
AZAS056	AZE	chr3	52824795	52875680	loss	50886	3
AZAR041	AZE	chr3	54532862	54587559	loss	54698	3
AZGI080	AZE	chr3	56697548	56742612	gain	45065	3
AZAG837	AZE	chr3	56697548	56742612	gain	45065	3
AZGI032	AZE	chr3	56697548	56742612	gain	45065	3
AZAS001	AZE	chr3	56697548	56742612	gain	45065	3
AZGI020	AZE	chr3	57055515	57477073	gain	421559	8
AZAG007	AZE	chr3	59639098	59679161	loss	40064	3
AZAG013	AZE	chr3	59639098	59679161	loss	40064	3
AZAR096	AZE	chr3	59639098	59679161	loss	40064	3
AZAR078	AZE	chr3	61848772	62156341	gain	307570	8
AZGI084	AZE	chr3	67310421	67416034	gain	105614	5
AZAS049	AZE	chr3	67310421	67437329	gain	126909	6
AZGI104	AZE	chr3	67326911	67416034	gain	89124	4
AZGI045	AZE	chr3	67366032	67416034	gain	50003	3
AZGI053	AZE	chr3	67366032	67416034	gain	50003	3
AZGI065	AZE	chr3	67366032	67416034	gain	50003	3
AZGI093	AZE	chr3	67366032	67416034	gain	50003	3
AZGI115	AZE	chr3	67366032	67416034	gain	50003	3
AZGI116	AZE	chr3	67366032	67416034	gain	50003	3
AZGI119	AZE	chr3	67366032	67416034	gain	50003	3
AZAR026	AZE	chr3	67366032	67416034	gain	50003	3
AZAR094	AZE	chr3	67416034	67462093	loss	46060	3
AZGI056	AZE	chr3	68223946	68299966	gain	76021	3
AZAS007	AZE	chr3	68223946	68299966	gain	76021	3
AZAS015	AZE	chr3	68253684	68334945	gain	81262	3
AZAS021	AZE	chr3	68253684	68334945	gain	81262	3
AZAS028	AZE	chr3	68253684	68334945	gain	81262	3
AZAS069	AZE	chr3	68253684	68334945	gain	81262	3
AZAS084	AZE	chr3	68253684	68334945	gain	81262	3
AZGI014	AZE	chr3	68253684	68334945	gain	81262	3
AZGI112	AZE	chr3	68253684	68334945	gain	81262	3
AZAR024	AZE	chr3	68253684	68334945	gain	81262	3
AZGI102	AZE	chr3	68253684	68334945	gain	81262	3
AZGI068	AZE	chr3	68299966	68369724	gain	69759	3
AZGI092	AZE	chr3	68299966	68369724	gain	69759	3
AZGI107	AZE	chr3	68299966	68369724	gain	69759	3
AZAG033	AZE	chr3	68299966	68369724	gain	69759	3
AZAR005	AZE	chr3	68299966	68369724	gain	69759	3
AZAR028	AZE	chr3	68299966	68369724	gain	69759	3
AZAR082	AZE	chr3	68299966	68369724	gain	69759	3
AZAS062	AZE	chr3	69143338	69234554	loss	91217	3
AZGI027	AZE	chr3	71687336	71764927	gain	77592	3
AZGI074	AZE	chr3	71687336	71764927	gain	77592	3
AZGI103	AZE	chr3	71687336	71764927	gain	77592	3
AZAG005	AZE	chr3	71687336	71764927	gain	77592	3
AZAG019	AZE	chr3	71687336	71764927	gain	77592	3
AZAG070	AZE	chr3	71687336	71764927	gain	77592	3
AZAG011	AZE	chr3	71734540	71788659	gain	54120	3
AZAG009	AZE	chr3	72184748	72248178	loss	63431	3
AZGI010	AZE	chr3	72219226	72284051	loss	64826	3
AZAR021	AZE	chr3	72248178	72343234	loss	95057	4
AZAR044	AZE	chr3	72604931	72649787	loss	44857	3
AZAR050	AZE	chr3	72604931	72649787	loss	44857	3
AZAS039	AZE	chr3	72625879	72690342	loss	64464	3
AZAR006	AZE	chr3	72625879	72690342	loss	64464	3
AZGI114	AZE	chr3	73375088	73435444	gain	60357	3
AZAG058	AZE	chr3	73474122	73537755	loss	63634	3
AZGI118	AZE	chr3	73510457	73584270	loss	73814	3
AZAG004	AZE	chr3	74710415	74802117	loss	91703	4
AZAG001	AZE	chr3	74737743	74802117	loss	64375	3
AZAG044	AZE	chr3	74737743	74802117	loss	64375	3
AZAS023	AZE	chr3	74737743	74802117	loss	64375	3
AZGI079	AZE	chr3	74737743	74802117	loss	64375	3
AZAS050	AZE	chr3	75701760	75793629	loss	91870	3
AZAR070	AZE	chr3	75793629	75845059	loss	51431	3
AZAG057	AZE	chr3	75793629	75864979	loss	71351	4
AZAR006	AZE	chr3	78523185	78557713	gain	34529	3
AZAG008	AZE	chr3	78747276	78808977	loss	61702	3
AZAG838	AZE	chr3	78747276	78808977	loss	61702	3
AZAS022	AZE	chr3	78747276	78808977	loss	61702	3
AZAG006	AZE	chr3	78808977	78874321	loss	65345	3
AZAG060	AZE	chr3	78808977	78874321	loss	65345	3
AZGI065	AZE	chr3	79540044	79589498	loss	49455	3
AZGI074	AZE	chr3	79540044	79589498	loss	49455	3
AZGI103	AZE	chr3	79540044	79589498	loss	49455	3
AZAR101	AZE	chr3	79540044	79589498	loss	49455	3
AZGI061	AZE	chr3	79562402	79619003	gain	56602	3
AZGI105	AZE	chr3	79562402	79619003	gain	56602	3
AZAR020	AZE	chr3	79562402	79619003	loss	56602	3
AZAS001	AZE	chr3	79562402	79619003	gain	56602	3
AZAS071	AZE	chr3	82507423	82604983	loss	97561	5
AZAS068	AZE	chr3	86136635	86294185	loss	157551	4
AZAG028	AZE	chr3	88348673	88381350	gain	32678	3
AZAG827	AZE	chr3	89041183	89104097	loss	62915	3
AZGI120	AZE	chr3	92388949	92450268	gain	61320	3
AZGI074	AZE	chr3	94762144	94866275	loss	104132	5
AZAS026	AZE	chr3	97755088	97835767	loss	80680	3
AZAS035	AZE	chr3	97755088	97835767	loss	80680	3
AZAS069	AZE	chr3	97755088	97835767	loss	80680	3
AZAG007	AZE	chr3	97755088	97835767	loss	80680	3
AZAG062	AZE	chr3	97755088	97835767	loss	80680	3
AZAR015	AZE	chr3	97755088	97835767	loss	80680	3
AZAR050	AZE	chr3	97755088	97835767	loss	80680	3
AZAG058	AZE	chr3	99199851	99259186	loss	59336	3
AZAG075	AZE	chr3	99982267	100047187	loss	64921	3
AZAG829	AZE	chr3	99982267	100047187	loss	64921	3
AZAR044	AZE	chr3	99982267	100047187	loss	64921	3
AZGI020	AZE	chr3	100329732	100380560	loss	50829	3
AZAR096	AZE	chr3	100329732	100380560	loss	50829	3
AZGI089	AZE	chr3	100348009	100409377	loss	61369	3
AZGI106	AZE	chr3	100348009	100409377	loss	61369	3
AZAG009	AZE	chr3	100348009	100409377	loss	61369	3
AZAG028	AZE	chr3	100348009	100409377	loss	61369	3
AZAR015	AZE	chr3	100348009	100409377	loss	61369	3
AZAR042	AZE	chr3	100348009	100409377	loss	61369	3
AZAR052	AZE	chr3	100348009	100409377	loss	61369	3
AZGI032	AZE	chr3	100348009	100409377	loss	61369	3
AZGI052	AZE	chr3	103997267	104052837	loss	55571	3
AZAG019	AZE	chr3	103997267	104052837	loss	55571	3
AZAG029	AZE	chr3	103997267	104052837	loss	55571	3
AZAG047	AZE	chr3	103997267	104052837	loss	55571	3
AZAG056	AZE	chr3	103997267	104052837	loss	55571	3
AZAG837	AZE	chr3	103997267	104052837	loss	55571	3
AZAR030	AZE	chr3	103997267	104052837	loss	55571	3
AZAG041	AZE	chr3	103997267	104052837	loss	55571	3
AZGI109	AZE	chr3	103997267	104052837	loss	55571	3
AZAR095	AZE	chr3	104023484	104076615	loss	53132	3
AZAS021	AZE	chr3	104651459	104711479	gain	60021	3
AZGI035	AZE	chr3	105158665	105222356	loss	63692	3
AZGI127	AZE	chr3	107397976	107459321	gain	61346	3
AZAS081	AZE	chr3	110125173	110726532	gain	601360	13
AZGI094	AZE	chr3	110125173	110726532	loss	601360	13
AZGI106	AZE	chr3	110125173	110726532	loss	601360	13
AZAS027	AZE	chr3	110184387	110726532	gain	542146	12
AZAS030	AZE	chr3	110184387	110726532	gain	542146	12
AZAS060	AZE	chr3	110184387	110726532	gain	542146	12
AZAS067	AZE	chr3	110184387	110726532	gain	542146	12
AZAS084	AZE	chr3	110184387	110726532	gain	542146	12
AZGI105	AZE	chr3	110184387	110726532	loss	542146	12
AZGI115	AZE	chr3	110184387	110726532	loss	542146	12
AZAG833	AZE	chr3	110184387	110726532	loss	542146	12
AZAR047	AZE	chr3	110184387	110726532	loss	542146	12
AZAR087	AZE	chr3	110184387	110726532	loss	542146	12
AZAR063	AZE	chr3	110184387	110726532	gain	542146	12
AZAR099	AZE	chr3	110504026	110826541	gain	322516	7
AZGI074	AZE	chr3	110529560	110726532	loss	196973	5
AZGI079	AZE	chr3	110529560	110726532	loss	196973	5
AZAS078	AZE	chr3	110875710	110934658	loss	58949	3
AZAS036	AZE	chr3	111098268	111143712	gain	45445	3
AZAS038	AZE	chr3	111978306	112077101	loss	98796	4
AZAS062	AZE	chr3	111978306	112077101	loss	98796	4
AZAS089	AZE	chr3	111978306	112117672	loss	139367	5
AZAS006	AZE	chr3	112038476	112117672	loss	79197	3
AZAS030	AZE	chr3	112038476	112117672	loss	79197	3
AZGI114	AZE	chr3	113297843	113374889	loss	77047	4
AZGI116	AZE	chr3	113297843	113374889	loss	77047	4
AZAS029	AZE	chr3	114751926	114807299	loss	55374	3
AZGI014	AZE	chr3	114751926	114807299	loss	55374	3
AZGI020	AZE	chr3	114751926	114807299	loss	55374	3
AZAG005	AZE	chr3	114751926	114807299	loss	55374	3
AZAR062	AZE	chr3	114751926	114807299	loss	55374	3
AZAR070	AZE	chr3	114751926	114807299	loss	55374	3
AZAR022	AZE	chr3	114751926	114807299	loss	55374	3
AZAG040	AZE	chr3	114751926	114807299	loss	55374	3
AZAS022	AZE	chr3	114751926	114807299	loss	55374	3
AZAS049	AZE	chr3	114751926	114807299	loss	55374	3
AZGI079	AZE	chr3	114751926	114807299	loss	55374	3
AZAS018	AZE	chr3	114775276	114833959	loss	58684	3
AZAS072	AZE	chr3	114775276	114833959	loss	58684	3
AZAG001	AZE	chr3	114775276	114833959	loss	58684	3
AZAG033	AZE	chr3	114775276	114833959	loss	58684	3
AZAS023	AZE	chr3	114775276	114833959	loss	58684	3
AZAG075	AZE	chr3	114775276	114833959	loss	58684	3
AZAG082	AZE	chr3	114775276	114833959	loss	58684	3
AZAS079	AZE	chr3	114775276	114833959	loss	58684	3
AZAR036	AZE	chr3	114775276	114833959	loss	58684	3
AZAR101	AZE	chr3	114775276	114833959	loss	58684	3
AZGI032	AZE	chr3	114775276	114833959	loss	58684	3
AZAR090	AZE	chr3	114775276	114833959	loss	58684	3
AZAS015	AZE	chr3	117967785	118045737	gain	77953	3
AZGI065	AZE	chr3	123625542	123787321	loss	161780	3
AZAG011	AZE	chr3	123625542	123787321	loss	161780	3
AZAG829	AZE	chr3	123625542	123787321	loss	161780	3
AZGI114	AZE	chr3	124918118	124976252	loss	58135	3
AZAR082	AZE	chr3	125385337	125450432	loss	65096	3
AZGI109	AZE	chr3	126245041	126409289	gain	164249	4
AZGI027	AZE	chr3	128767103	128817808	gain	50706	3
AZGI116	AZE	chr3	130427805	130533183	gain	105379	4
AZAR029	AZE	chr3	130427805	130503159	gain	75355	3
AZGI120	AZE	chr3	132304143	132641867	loss	337725	9
AZAG829	AZE	chr3	134862282	134909829	gain	47548	3
AZAR021	AZE	chr3	137248295	137297903	gain	49609	3
AZAR006	AZE	chr3	137248295	137297903	gain	49609	3
AZGI019	AZE	chr3	143348171	143409625	loss	61455	3
AZAG001	AZE	chr3	145354135	145415553	loss	61419	3
AZAR058	AZE	chr3	145354135	145475315	loss	121181	5
AZAG837	AZE	chr3	149712703	149765741	loss	53039	3
AZAR086	AZE	chr3	152848315	152956335	gain	108021	5
AZAG019	AZE	chr3	152898058	153041035	gain	142978	5
AZAS020	AZE	chr3	152898058	153041035	gain	142978	5
AZAG081	AZE	chr3	154505453	154548590	loss	43138	3
AZGI042	AZE	chr3	154548590	154666787	loss	118198	5
AZAG007	AZE	chr3	157624646	157733007	loss	108362	4
AZGI038	AZE	chr3	158006106	158084014	loss	77909	3
AZAG068	AZE	chr3	161121421	161233461	gain	112041	5
AZGI056	AZE	chr3	161185053	161233461	gain	48409	3
AZGI103	AZE	chr3	161185053	161233461	gain	48409	3
AZAG025	AZE	chr3	161185053	161233461	gain	48409	3
AZAG033	AZE	chr3	161185053	161233461	gain	48409	3
AZAG079	AZE	chr3	161185053	161233461	gain	48409	3
AZAG080	AZE	chr3	161185053	161233461	gain	48409	3
AZAR030	AZE	chr3	161185053	161233461	gain	48409	3
AZAR032	AZE	chr3	161185053	161233461	gain	48409	3
AZAR077	AZE	chr3	161185053	161233461	gain	48409	3
AZGI126	AZE	chr3	162584403	162639949	loss	55547	3
AZAG008	AZE	chr3	162663710	162728932	loss	65223	3
AZGI061	AZE	chr3	163921837	163985058	loss	63222	3
AZAG039	AZE	chr3	163921837	163985058	loss	63222	3
AZAS020	AZE	chr3	163921837	163985058	loss	63222	3
AZGI101	AZE	chr3	163921837	163985058	loss	63222	3
AZAG043	AZE	chr3	163985058	164061088	loss	76031	3
AZAG069	AZE	chr3	163985058	164061088	loss	76031	3
AZAS007	AZE	chr3	163985058	164061088	loss	76031	3
AZGI027	AZE	chr3	164836173	164905895	gain	69723	5
AZAG829	AZE	chr3	165415748	165468872	gain	53125	3
AZAG803	AZE	chr3	167111696	167167235	gain	55540	3
AZAR086	AZE	chr3	167111696	167167235	gain	55540	3
AZAS040	AZE	chr3	167111696	167203249	gain	91554	5
AZGI084	AZE	chr3	168376959	168543692	loss	166734	6
AZAR004	AZE	chr3	168471390	168543692	loss	72303	3
AZAS086	AZE	chr3	168543692	168636637	loss	92946	3
AZAG070	AZE	chr3	169275394	169331528	gain	56135	3
AZAG013	AZE	chr3	172158935	172266427	loss	107493	4
AZAG069	AZE	chr3	172158935	172266427	loss	107493	4
AZAG080	AZE	chr3	172158935	172266427	loss	107493	4
AZAR034	AZE	chr3	172158935	172266427	loss	107493	4
AZGI109	AZE	chr3	172158935	172288433	gain	129499	5
AZAG068	AZE	chr3	172497099	172548109	gain	51011	3
AZAR010	AZE	chr3	172497099	172548109	gain	51011	3
AZAR037	AZE	chr3	172497099	172548109	gain	51011	3
AZGI092	AZE	chr3	173214945	173337796	gain	122852	3
AZAS069	AZE	chr4	19013	273266	gain	254254	7
AZGI044	AZE	chr4	4034020	4099653	gain	65634	3
AZAG013	AZE	chr4	4034020	4099653	gain	65634	3
AZAG029	AZE	chr4	4034020	4099653	gain	65634	3
AZAS032	AZE	chr4	4791027	4842631	gain	51605	3
AZAS047	AZE	chr4	4791027	4842631	gain	51605	3
AZAS050	AZE	chr4	4791027	4842631	gain	51605	3
AZGI126	AZE	chr4	4791027	4842631	gain	51605	3
ASGI086	AZE	chr4	4791027	4842631	gain	51605	3
AZAR007	AZE	chr4	5283349	5344672	gain	61324	3
AZGI041	AZE	chr4	5698823	5760824	loss	62002	3
AZGI089	AZE	chr4	6627874	6739646	gain	111773	5
AZAS083	AZE	chr4	6658776	6716491	gain	57716	3
AZAR020	AZE	chr4	6994423	7202009	gain	207587	4
AZAR039	AZE	chr4	6994423	7202009	gain	207587	4
AZGI083	AZE	chr4	6994423	7202009	gain	207587	4
AZAS044	AZE	chr4	6994423	7202009	gain	207587	4
AZAG001	AZE	chr4	7024961	7202009	gain	177049	3
AZAR023	AZE	chr4	7024961	7202009	gain	177049	3
AZAS035	AZE	chr4	8854571	9212951	loss	358381	13
AZAS051	AZE	chr4	8971634	9212951	loss	241318	9
AZAS035	AZE	chr4	14323010	14550047	gain	227038	7
AZAG020	AZE	chr4	14646824	14693388	loss	46565	3
AZGI093	AZE	chr4	15328550	15490199	gain	161650	7
AZGI090	AZE	chr4	15772727	15816522	gain	43796	3
AZGI007	AZE	chr4	15816522	15938293	gain	121772	3
AZAR045	AZE	chr4	15816522	15938293	gain	121772	3
AZAG056	AZE	chr4	16207923	16305688	gain	97766	3
AZGI110	AZE	chr4	17508784	17662944	gain	154161	6
AZGI079	AZE	chr4	24438603	24497771	gain	59169	3
AZAS039	AZE	chr4	26842938	26938917	gain	95980	3
AZAG005	AZE	chr4	28701086	28747584	gain	46499	3
AZAR085	AZE	chr4	28701086	28747584	gain	46499	3
AZAR087	AZE	chr4	28701086	28747584	gain	46499	3
AZGI052	AZE	chr4	29721409	29800323	gain	78915	3
AZGI069	AZE	chr4	29721409	29800323	gain	78915	3
AZGI082	AZE	chr4	29721409	29800323	gain	78915	3
AZAR095	AZE	chr4	29721409	29800323	gain	78915	3
AZAS010	AZE	chr4	29721409	29800323	gain	78915	3
AZAS022	AZE	chr4	29721409	29800323	gain	78915	3
AZAG003	AZE	chr4	30250164	30324274	loss	74111	3
AZAR032	AZE	chr4	30250164	30324274	loss	74111	3
AZAR041	AZE	chr4	30250164	30324274	loss	74111	3
AZAR098	AZE	chr4	30250164	30324274	loss	74111	3
AZAS067	AZE	chr4	30306667	30347318	loss	40652	3
AZAS028	AZE	chr4	30324274	30406098	loss	81825	4
AZAS068	AZE	chr4	30324274	30379990	loss	55717	3
AZAS083	AZE	chr4	31374549	31498487	loss	123939	4
AZGI065	AZE	chr4	32864902	32970313	loss	105412	3
AZGI115	AZE	chr4	34638158	34723229	gain	85072	3
AZGI070	AZE	chr4	39907136	39969467	gain	62332	3
AZGI052	AZE	chr4	40348803	40388408	gain	39606	3
AZGI061	AZE	chr4	40348803	40388408	gain	39606	3
AZAR063	AZE	chr4	40545992	40722951	loss	176960	6
AZGI114	AZE	chr4	40619104	40680550	loss	61447	3
AZGI106	AZE	chr4	40652540	40722951	loss	70412	3
AZAS009	AZE	chr4	40680550	40740759	loss	60210	3
AZGI013	AZE	chr4	40680550	40740759	loss	60210	3
AZAR042	AZE	chr4	40680550	40740759	loss	60210	3
AZAR050	AZE	chr4	41096641	41176757	gain	80117	3
AZAS068	AZE	chr4	41978263	42026386	gain	48124	3
AZAR041	AZE	chr4	41978263	42026386	gain	48124	3
AZGI027	AZE	chr4	42026386	42099022	loss	72637	4
AZGI092	AZE	chr4	42026386	42099022	loss	72637	4
AZAR086	AZE	chr4	42026386	42099022	loss	72637	4
AZAG007	AZE	chr4	42195075	42248004	gain	52930	3
AZGI120	AZE	chr4	44486094	44549412	loss	63319	3
AZGI014	AZE	chr4	47005185	47255934	gain	250750	8
AZAG827	AZE	chr4	47152547	47226242	loss	73696	3
AZAG803	AZE	chr4	47195068	47255934	loss	60867	3
AZGI042	AZE	chr4	47226242	47283727	loss	57486	3
AZAG009	AZE	chr4	47226242	47283727	loss	57486	3
AZAS026	AZE	chr4	47918798	47970992	gain	52195	3
AZGI104	AZE	chr4	47997458	48165893	gain	168436	5
AZGI118	AZE	chr4	48025080	48165893	gain	140814	4
AZGI120	AZE	chr4	51042398	51094529	loss	52132	3
AZGI025	AZE	chr4	55142078	55199939	loss	57862	3
AZAG061	AZE	chr4	55162943	55259749	loss	96807	3
AZAS058	AZE	chr4	55162943	55259749	loss	96807	3
AZGI062	AZE	chr4	55199939	55309858	loss	109920	3
AZAS067	AZE	chr4	55259749	55334994	loss	75246	3
AZAS089	AZE	chr4	55259749	55334994	loss	75246	3
AZGI054	AZE	chr4	55259749	55334994	loss	75246	3
AZAG040	AZE	chr4	55259749	55334994	loss	75246	3
AZAS049	AZE	chr4	55259749	55334994	loss	75246	3
AZAR040	AZE	chr4	57852048	57933564	gain	81517	3
AZAS078	AZE	chr4	58999996	59064410	loss	64415	3
AZGI038	AZE	chr4	58999996	59064410	loss	64415	3
AZGI092	AZE	chr4	58999996	59064410	gain	64415	3
AZAG002	AZE	chr4	58999996	59064410	gain	64415	3
AZAG020	AZE	chr4	58999996	59064410	loss	64415	3
AZAG082	AZE	chr4	58999996	59064410	loss	64415	3
AZAR082	AZE	chr4	58999996	59064410	loss	64415	3
AZAR094	AZE	chr4	58999996	59064410	loss	64415	3
AZGI010	AZE	chr4	58999996	59064410	loss	64415	3
AZAS014	AZE	chr4	59602794	59679099	gain	76306	3
AZAG068	AZE	chr4	60802357	61075729	loss	273373	4
AZAR010	AZE	chr4	60802357	61075729	loss	273373	4
AZAR028	AZE	chr4	60802357	61005128	loss	202772	3
AZAR039	AZE	chr4	60802357	61075729	loss	273373	4
AZAR077	AZE	chr4	60802357	61005128	loss	202772	3
AZAR078	AZE	chr4	60802357	61075729	loss	273373	4
AZGI044	AZE	chr4	60852094	61075729	loss	223636	3
AZAG013	AZE	chr4	60852094	61075729	loss	223636	3
AZAR002	AZE	chr4	61995526	62424935	loss	429410	5
AZGI035	AZE	chr4	62285332	62424935	loss	139604	3
AZAR021	AZE	chr4	62285332	62424935	loss	139604	3
AZAR006	AZE	chr4	62285332	62424935	loss	139604	3
AZAR037	AZE	chr4	62285332	62424935	loss	139604	3
AZAS005	AZE	chr4	62285332	62424935	loss	139604	3
AZGI040	AZE	chr4	63307798	63370165	gain	62368	3
AZAR028	AZE	chr4	63895156	63963147	loss	67992	3
AZAR077	AZE	chr4	63895156	63963147	loss	67992	3
AZAR029	AZE	chr4	65313408	65439516	loss	126109	4
AZGI052	AZE	chr4	67963133	68060785	gain	97653	3
AZAG002	AZE	chr4	68388372	68501006	gain	112635	3
AZAG833	AZE	chr4	68388372	68501006	gain	112635	3
AZAG055	AZE	chr4	68388372	68501006	gain	112635	3
AZGI035	AZE	chr4	68473805	68525849	loss	52045	3
AZGI082	AZE	chr4	68473805	68525849	loss	52045	3
AZGI093	AZE	chr4	68473805	68525849	gain	52045	3
AZAG080	AZE	chr4	68473805	68525849	gain	52045	3
AZAR019	AZE	chr4	68473805	68525849	loss	52045	3
AZAG064	AZE	chr4	68501006	68558219	loss	57214	3
AZAS005	AZE	chr4	68501006	68558219	loss	57214	3
AZAR095	AZE	chr4	68905459	68989125	gain	83667	4
AZAG033	AZE	chr4	70767419	70842026	loss	74608	3
AZAR005	AZE	chr4	70767419	70842026	loss	74608	3
AZAG044	AZE	chr4	70816416	70875519	loss	59104	3
AZAR098	AZE	chr4	70816416	70875519	loss	59104	3
AZAG007	AZE	chr4	70842026	70906517	loss	64492	3
AZAG005	AZE	chr4	73081473	73183227	loss	101755	3
AZAG079	AZE	chr4	73081473	73183227	loss	101755	3
AZAR007	AZE	chr4	74180854	74235185	loss	54332	3
AZGI110	AZE	chr4	76231668	76372687	gain	141020	3
AZGI105	AZE	chr4	76320345	76438051	gain	117707	4
AZGI109	AZE	chr4	76320345	76438051	gain	117707	4
AZAS056	AZE	chr4	76320345	76438051	gain	117707	4
AZAS026	AZE	chr4	76400688	76478673	gain	77986	4
AZAS080	AZE	chr4	76438051	76478673	gain	40623	3
AZAS020	AZE	chr4	78558386	78697220	gain	138835	3
AZAS039	AZE	chr4	83499692	83581986	loss	82295	3
AZAG839	AZE	chr4	83581986	83650355	loss	68370	3
AZAR058	AZE	chr4	83581986	83675460	loss	93475	4
AZAG011	AZE	chr4	85200834	85259505	gain	58672	3
AZAG029	AZE	chr4	85200834	85259505	gain	58672	3
AZAS079	AZE	chr4	85200834	85259505	gain	58672	3
AZGI106	AZE	chr4	85230587	85308143	gain	77557	3
AZAS002	AZE	chr4	86817600	86862677	gain	45078	3
AZGI070	AZE	chr4	86862677	86984174	gain	121498	3
AZGI105	AZE	chr4	86862677	86984174	gain	121498	3
AZAR006	AZE	chr4	86862677	86984174	gain	121498	3
AZAS038	AZE	chr4	91862787	91959107	gain	96321	4
AZGI027	AZE	chr4	91892452	91959107	gain	66656	3
AZGI052	AZE	chr4	91892452	91959107	gain	66656	3
AZGI053	AZE	chr4	91892452	91959107	gain	66656	3
AZGI064	AZE	chr4	91892452	91959107	gain	66656	3
AZGI080	AZE	chr4	91892452	91959107	gain	66656	3
AZGI092	AZE	chr4	91892452	91959107	gain	66656	3
AZGI116	AZE	chr4	91892452	91959107	gain	66656	3
AZGI118	AZE	chr4	91892452	91959107	gain	66656	3
AZGI119	AZE	chr4	91892452	91959107	gain	66656	3
AZAG006	AZE	chr4	91892452	91959107	gain	66656	3
AZAG008	AZE	chr4	91892452	91959107	gain	66656	3
AZAG011	AZE	chr4	91892452	91959107	gain	66656	3
AZAG028	AZE	chr4	91892452	91959107	gain	66656	3
AZAG070	AZE	chr4	91892452	91959107	gain	66656	3
AZAG080	AZE	chr4	91892452	91959107	gain	66656	3
AZAG829	AZE	chr4	91892452	91959107	gain	66656	3
AZAR002	AZE	chr4	91892452	91959107	gain	66656	3
AZAR005	AZE	chr4	91892452	91959107	gain	66656	3
AZAR029	AZE	chr4	91892452	91959107	gain	66656	3
AZAR030	AZE	chr4	91892452	91959107	gain	66656	3
AZAR039	AZE	chr4	91892452	91959107	gain	66656	3
AZAR058	AZE	chr4	91892452	91959107	gain	66656	3
AZAR082	AZE	chr4	91892452	91959107	gain	66656	3
AZAR085	AZE	chr4	91892452	91959107	gain	66656	3
AZAR096	AZE	chr4	91892452	91959107	gain	66656	3
AZAR098	AZE	chr4	91892452	91959107	gain	66656	3
AZAR101	AZE	chr4	91892452	91959107	gain	66656	3
AZAS086	AZE	chr4	91892452	91959107	gain	66656	3
AZAG041	AZE	chr4	91892452	91959107	gain	66656	3
AZAS040	AZE	chr4	91892452	91959107	gain	66656	3
AZAG055	AZE	chr4	91892452	91959107	gain	66656	3
AZAG057	AZE	chr4	91892452	91959107	gain	66656	3
AZGI079	AZE	chr4	91892452	91959107	gain	66656	3
AZGI107	AZE	chr4	91932114	92007533	gain	75420	3
AZGI114	AZE	chr4	91932114	92007533	gain	75420	3
AZAR045	AZE	chr4	91932114	92007533	gain	75420	3
ASGI076	AZE	chr4	91959107	92034556	gain	75450	3
AZGI082	AZE	chr4	91959107	92034556	gain	75450	3
AZGI112	AZE	chr4	91959107	92034556	gain	75450	3
AZAS025	AZE	chr4	91959107	92034556	gain	75450	3
AZGI101	AZE	chr4	91959107	92034556	gain	75450	3
AZGI109	AZE	chr4	91959107	92034556	gain	75450	3
AZGI102	AZE	chr4	91959107	92034556	gain	75450	3
AZAS035	AZE	chr4	92506710	92626637	gain	119928	5
AZAG043	AZE	chr4	92904125	92948421	gain	44297	3
AZAG007	AZE	chr4	93067605	93139058	loss	71454	4
AZGI037	AZE	chr4	93332654	93501175	loss	168522	3
AZAR063	AZE	chr4	94291521	94335797	gain	44277	3
AZAG117	AZE	chr4	94291521	94335797	gain	44277	3
AZAR055	AZE	chr4	94335797	94559996	loss	224200	5
AZAR022	AZE	chr4	94335797	94607407	loss	271611	7
AZGI010	AZE	chr4	94335797	94389171	gain	53375	3
AZGI095	AZE	chr4	96421789	96515268	gain	93480	5
AZAS019	AZE	chr4	98373883	98424554	loss	50672	3
AZGI077	AZE	chr4	98373883	98424554	loss	50672	3
AZAR090	AZE	chr4	98373883	98424554	loss	50672	3
AZAS068	AZE	chr4	98683300	98795209	loss	111910	4
AZGI042	AZE	chr4	103190243	103231265	loss	41023	3
AZAG004	AZE	chr4	104197101	104217711	gain	20611	3
AZAS076	AZE	chr4	104197101	104217711	gain	20611	3
AZAS041	AZE	chr4	105665061	105956851	loss	291791	10
AZAS039	AZE	chr4	107107675	107164913	gain	57239	3
AZAR002	AZE	chr4	109691453	109811290	loss	119838	4
AZAS068	AZE	chr4	113307271	113542577	loss	235307	7
AZAR029	AZE	chr4	113307271	113542577	loss	235307	7
AZAR030	AZE	chr4	113307271	113542577	loss	235307	7
AZAR044	AZE	chr4	113307271	113376982	loss	69712	3
AZGI055	AZE	chr4	114191648	114258052	gain	66405	3
AZAS066	AZE	chr4	114218810	114310790	loss	91981	3
AZAR078	AZE	chr4	114218810	114310790	loss	91981	3
AZAR086	AZE	chr4	114218810	114310790	loss	91981	3
AZGI083	AZE	chr4	114218810	114310790	loss	91981	3
AZGI102	AZE	chr4	114218810	114310790	gain	91981	3
AZAR004	AZE	chr4	114218810	114310790	loss	91981	3
AZAG013	AZE	chr4	114258052	114340675	loss	82624	3
AZAG028	AZE	chr4	114258052	114340675	loss	82624	3
AZAR094	AZE	chr4	114258052	114340675	loss	82624	3
AZGI079	AZE	chr4	114258052	114340675	loss	82624	3
AZAS060	AZE	chr4	115737414	115892551	loss	155138	4
AZAS071	AZE	chr4	115764357	115892551	loss	128195	3
AZAR045	AZE	chr4	115820317	115930966	loss	110650	3
AZAR095	AZE	chr4	115820317	115930966	loss	110650	3
AZAS005	AZE	chr4	115820317	115930966	loss	110650	3
AZAS014	AZE	chr4	115892551	116088334	loss	195784	4
AZGI053	AZE	chr4	115892551	116062994	loss	170444	3
AZGI031	AZE	chr4	115892551	116062994	loss	170444	3
AZAG025	AZE	chr4	115892551	116062994	loss	170444	3
AZAR023	AZE	chr4	115892551	116062994	loss	170444	3
AZAG070	AZE	chr4	117094799	117199365	loss	104567	3
AZGI025	AZE	chr4	117437486	117515758	gain	78273	3
AZAG057	AZE	chr4	117437486	117590299	gain	152814	5
AZGI106	AZE	chr4	120627752	120694214	gain	66463	3
AZGI120	AZE	chr4	120627752	120694214	loss	66463	3
AZAS002	AZE	chr4	120652561	120729211	loss	76651	3
AZAS026	AZE	chr4	120694214	120752427	loss	58214	3
AZAR023	AZE	chr4	121783273	121880485	loss	97213	4
AZAG029	AZE	chr4	122643133	122705272	loss	62140	3
AZAR085	AZE	chr4	122643133	122705272	loss	62140	3
AZAR099	AZE	chr4	122643133	122705272	loss	62140	3
AZAS028	AZE	chr4	122705272	122997217	loss	291946	7
AZAG060	AZE	chr4	123473392	123665224	loss	191833	7
AZGI061	AZE	chr4	123665224	123747326	gain	82103	3
AZGI053	AZE	chr4	124650709	124694347	loss	43639	3
AZGI031	AZE	chr4	124850760	124904505	loss	53746	3
AZGI102	AZE	chr4	124850760	124904505	loss	53746	3
AZGI047	AZE	chr4	124874603	124940184	loss	65582	3
AZGI068	AZE	chr4	124874603	124940184	loss	65582	3
AZAR022	AZE	chr4	124874603	124940184	loss	65582	3
AZAS085	AZE	chr4	124874603	124940184	loss	65582	3
AZAS027	AZE	chr4	124904505	124965867	loss	61363	3
AZGI077	AZE	chr4	124904505	124965867	loss	61363	3
AZAG038	AZE	chr4	124904505	124965867	loss	61363	3
AZAG058	AZE	chr4	124904505	124965867	loss	61363	3
AZAR047	AZE	chr4	124904505	124965867	loss	61363	3
AZAR070	AZE	chr4	124904505	124965867	loss	61363	3
AZAG044	AZE	chr4	126315766	126383553	loss	67788	3
AZAG020	AZE	chr4	126350082	126414126	loss	64045	3
AZAS006	AZE	chr4	126383553	126466867	loss	83315	4
AZAS008	AZE	chr4	126383553	126439673	loss	56121	3
AZAS014	AZE	chr4	126383553	126466867	loss	83315	4
AZAS028	AZE	chr4	126383553	126466867	loss	83315	4
AZAG003	AZE	chr4	126383553	126466867	loss	83315	4
AZAG043	AZE	chr4	126383553	126488922	loss	105370	5
AZAS023	AZE	chr4	126383553	126466867	loss	83315	4
AZAS055	AZE	chr4	126383553	126466867	loss	83315	4
AZAR098	AZE	chr4	126383553	126488922	loss	105370	5
AZAS022	AZE	chr4	126383553	126466867	loss	83315	4
AZAS076	AZE	chr4	126383553	126466867	loss	83315	4
AZGI104	AZE	chr4	126414126	126466867	loss	52742	3
AZAR063	AZE	chr4	126414126	126556909	loss	142784	6
AZGI010	AZE	chr4	126414126	126466867	loss	52742	3
AZAR007	AZE	chr4	126414126	126466867	loss	52742	3
AZGI082	AZE	chr4	126439673	126488922	loss	49250	3
AZGI105	AZE	chr4	126439673	126488922	loss	49250	3
AZGI119	AZE	chr4	126439673	126488922	loss	49250	3
AZAG070	AZE	chr4	126439673	126488922	loss	49250	3
AZAG080	AZE	chr4	126439673	126488922	loss	49250	3
AZAG081	AZE	chr4	126439673	126488922	loss	49250	3
AZAG829	AZE	chr4	126439673	126488922	loss	49250	3
AZGI083	AZE	chr4	126439673	126488922	loss	49250	3
AZAG055	AZE	chr4	126439673	126488922	loss	49250	3
AZAR085	AZE	chr4	127024673	127072595	loss	47923	3
AZAR011	AZE	chr4	127524637	127580882	loss	56246	3
AZAG028	AZE	chr4	128181676	128238928	gain	57253	3
AZAR020	AZE	chr4	128885769	129044895	loss	159127	5
AZGI040	AZE	chr4	132038208	132105645	loss	67438	3
AZAS051	AZE	chr4	132911667	132962780	gain	51114	3
AZAR042	AZE	chr4	133997610	134044957	loss	47348	3
AZAR081	AZE	chr4	135030318	135096609	loss	66292	3
AZAG802	AZE	chr4	135067730	135141437	loss	73708	3
AZGI025	AZE	chr4	135096609	135181587	loss	84979	3
AZAR005	AZE	chr4	135096609	135181587	loss	84979	3
AZGI040	AZE	chr4	135726599	135806065	loss	79467	4
AZGI027	AZE	chr4	136679202	136749205	loss	70004	3
AZAG002	AZE	chr4	136679202	136749205	loss	70004	3
AZAG837	AZE	chr4	136749205	136848049	loss	98845	3
AZGI095	AZE	chr4	137218853	137296020	gain	77168	3
AZAG009	AZE	chr4	138481926	138535242	loss	53317	3
AZAR023	AZE	chr4	138535242	138639888	loss	104647	4
AZGI120	AZE	chr4	139247994	139384809	loss	136816	5
AZAS007	AZE	chr4	139283548	139385819	gain	102272	5
AZAR006	AZE	chr4	140407461	140527699	loss	120239	3
AZGI110	AZE	chr4	140407461	140527699	loss	120239	3
AZAS048	AZE	chr4	140658030	141250244	loss	592215	16
AZGI037	AZE	chr4	141479260	141528748	loss	49489	3
AZAG026	AZE	chr4	141504425	141570839	loss	66415	3
AZAR026	AZE	chr4	142227168	142291994	loss	64827	3
AZGI056	AZE	chr4	143351614	143585504	gain	233891	8
AZAG003	AZE	chr4	143392690	143549140	gain	156451	6
AZGI089	AZE	chr4	143513890	143585504	gain	71615	3
AZGI115	AZE	chr4	143513890	143585504	gain	71615	3
AZAG059	AZE	chr4	143513890	143585504	gain	71615	3
AZAR006	AZE	chr4	143513890	143585504	gain	71615	3
AZAR010	AZE	chr4	143513890	143585504	gain	71615	3
ASGI086	AZE	chr4	143617839	143729584	loss	111746	3
AZGI070	AZE	chr4	145585594	145634033	gain	48440	3
AZGI063	AZE	chr4	147606187	147655598	loss	49412	3
AZAS072	AZE	chr4	148488108	148542142	loss	54035	3
AZAG007	AZE	chr4	148488108	148542142	loss	54035	3
AZAG839	AZE	chr4	148488108	148542142	loss	54035	3
AZAG006	AZE	chr4	148508395	148630728	loss	122334	3
AZAS055	AZE	chr4	148542142	148656610	loss	114469	3
AZAG829	AZE	chr4	152980304	153036384	gain	56081	3
AZAS080	AZE	chr4	153428790	153490562	loss	61773	3
AZGI077	AZE	chr4	153428790	153521346	loss	92557	4
AZGI038	AZE	chr4	153428790	153490562	loss	61773	3
AZGI042	AZE	chr4	153428790	153490562	loss	61773	3
AZGI045	AZE	chr4	153428790	153490562	loss	61773	3
AZGI070	AZE	chr4	153428790	153490562	gain	61773	3
AZGI106	AZE	chr4	153428790	153490562	gain	61773	3
AZGI115	AZE	chr4	153428790	153490562	loss	61773	3
AZAR022	AZE	chr4	153428790	153490562	loss	61773	3
AZAG040	AZE	chr4	153428790	153490562	loss	61773	3
AZGI109	AZE	chr4	153428790	153553690	gain	124901	5
AZGI110	AZE	chr4	153428790	153490562	loss	61773	3
AZAS007	AZE	chr4	153428790	153490562	loss	61773	3
AZGI118	AZE	chr4	153457893	153521346	loss	63454	3
AZAS020	AZE	chr4	153457893	153521346	loss	63454	3
AZGI101	AZE	chr4	153457893	153521346	loss	63454	3
AZAS076	AZE	chr4	153457893	153521346	loss	63454	3
AZAS015	AZE	chr4	153490562	153553690	loss	63129	3
ASGI028	AZE	chr4	153490562	153553690	loss	63129	3
AZAG006	AZE	chr4	153490562	153553690	loss	63129	3
AZAG043	AZE	chr4	153490562	153553690	loss	63129	3
AZAG059	AZE	chr4	153490562	153553690	loss	63129	3
AZAG069	AZE	chr4	153490562	153553690	loss	63129	3
AZAR010	AZE	chr4	153490562	153553690	loss	63129	3
AZAR015	AZE	chr4	153490562	153553690	loss	63129	3
AZAR037	AZE	chr4	153490562	153553690	loss	63129	3
AZAR096	AZE	chr4	153490562	153553690	loss	63129	3
AZAS030	AZE	chr4	154623400	154891083	loss	267684	7
AZGI126	AZE	chr4	155404247	155468708	loss	64462	3
AZGI045	AZE	chr4	155572353	155642341	loss	69989	3
AZGI104	AZE	chr4	155572353	155642341	loss	69989	3
AZAR025	AZE	chr4	155572353	155642341	loss	69989	3
AZAR045	AZE	chr4	155572353	155642341	loss	69989	3
AZAR062	AZE	chr4	155572353	155642341	loss	69989	3
AZGI041	AZE	chr4	157319536	157475613	loss	156078	3
AZGI118	AZE	chr4	157655705	157715090	gain	59386	4
AZAS079	AZE	chr4	157655705	157715090	gain	59386	4
AZGI068	AZE	chr4	160429566	160489253	loss	59688	3
AZGI115	AZE	chr4	160429566	160489253	loss	59688	3
AZAR041	AZE	chr4	160429566	160489253	loss	59688	3
AZAR095	AZE	chr4	160429566	160489253	loss	59688	3
AZGI032	AZE	chr4	160429566	160489253	loss	59688	3
AZAR063	AZE	chr4	160429566	160523221	loss	93656	4
AZGI102	AZE	chr4	160429566	160489253	loss	59688	3
AZGI019	AZE	chr4	160459811	160523221	loss	63411	3
AZGI044	AZE	chr4	161118489	161230475	gain	111987	3
AZAS070	AZE	chr4	161118489	161230475	gain	111987	3
AZAG013	AZE	chr4	161118489	161230475	gain	111987	3
AZAG043	AZE	chr4	161118489	161230475	gain	111987	3
AZAS071	AZE	chr4	161118489	161230475	gain	111987	3
AZAG070	AZE	chr4	161118489	161230475	gain	111987	3
AZAG081	AZE	chr4	161118489	161230475	gain	111987	3
AZAG829	AZE	chr4	161118489	161230475	gain	111987	3
AZAR005	AZE	chr4	161118489	161230475	gain	111987	3
AZAR010	AZE	chr4	161118489	161230475	gain	111987	3
AZAR020	AZE	chr4	161118489	161230475	gain	111987	3
AZAR039	AZE	chr4	161118489	161230475	gain	111987	3
AZAR050	AZE	chr4	161118489	161230475	gain	111987	3
AZAR055	AZE	chr4	161118489	161230475	gain	111987	3
AZAR082	AZE	chr4	161118489	161325688	gain	207200	6
AZAR101	AZE	chr4	161118489	161230475	gain	111987	3
AZAR040	AZE	chr4	161118489	161230475	gain	111987	3
AZAG041	AZE	chr4	161118489	161230475	gain	111987	3
AZAR004	AZE	chr4	161118489	161230475	gain	111987	3
AZAS047	AZE	chr4	161142465	161339639	gain	197175	6
AZGI025	AZE	chr4	161142465	161339639	gain	197175	6
AZAS004	AZE	chr4	161230475	161339639	gain	109165	5
AZAS015	AZE	chr4	161230475	161339639	gain	109165	5
AZAS027	AZE	chr4	161230475	161339639	gain	109165	5
AZAS035	AZE	chr4	161230475	161339639	gain	109165	5
AZAS038	AZE	chr4	161230475	161339639	gain	109165	5
AZAS062	AZE	chr4	161230475	161339639	gain	109165	5
AZAS066	AZE	chr4	161230475	161339639	gain	109165	5
AZAS089	AZE	chr4	161230475	161339639	gain	109165	5
ASGI008	AZE	chr4	161230475	161339639	gain	109165	5
ASGI028	AZE	chr4	161230475	161339639	gain	109165	5
AZGI019	AZE	chr4	161230475	161339639	gain	109165	5
AZAR029	AZE	chr4	161230475	161302285	gain	71811	3
AZAS028	AZE	chr4	161302285	161339639	gain	37355	3
AZAG060	AZE	chr4	162931967	162958385	gain	26419	3
AZAS050	AZE	chr4	163300074	163399915	loss	99842	5
AZAG081	AZE	chr4	164120312	164294785	gain	174474	6
AZGI010	AZE	chr4	164153023	164294785	loss	141763	5
AZAR037	AZE	chr4	164260108	164325329	loss	65222	3
AZAS018	AZE	chr5	2523920	2622499	gain	98580	4
AZAS075	AZE	chr5	2523920	2766987	gain	243068	5
AZAG028	AZE	chr5	3044649	3226257	loss	181609	6
AZGI112	AZE	chr5	5580469	5654956	gain	74488	3
AZAS067	AZE	chr5	5614039	5676424	gain	62386	3
AZGI025	AZE	chr5	5614039	5676424	gain	62386	3
AZGI069	AZE	chr5	5614039	5676424	gain	62386	3
AZAG007	AZE	chr5	5614039	5676424	gain	62386	3
AZAG008	AZE	chr5	5614039	5676424	gain	62386	3
AZAS071	AZE	chr5	5614039	5676424	gain	62386	3
AZAG069	AZE	chr5	5614039	5676424	gain	62386	3
AZAG070	AZE	chr5	5614039	5676424	gain	62386	3
AZAR030	AZE	chr5	5614039	5676424	gain	62386	3
AZAR101	AZE	chr5	5614039	5676424	gain	62386	3
AZAS022	AZE	chr5	5654956	5711160	gain	56205	3
AZGI031	AZE	chr5	8605552	8645768	gain	40217	3
AZAS001	AZE	chr5	9517434	9617527	gain	100094	4
AZGI082	AZE	chr5	9592130	9646594	gain	54465	3
AZAG040	AZE	chr5	9592130	9646594	gain	54465	3
AZGI102	AZE	chr5	9592130	9646594	gain	54465	3
AZGI080	AZE	chr5	10888386	11044799	loss	156414	6
AZGI105	AZE	chr5	11091008	11134087	gain	43080	3
AZGI119	AZE	chr5	11091008	11134087	gain	43080	3
AZAR037	AZE	chr5	11091008	11134087	gain	43080	3
AZGI020	AZE	chr5	11134087	11185380	gain	51294	3
AZGI064	AZE	chr5	11134087	11185380	gain	51294	3
AZGI089	AZE	chr5	11134087	11185380	gain	51294	3
AZAS024	AZE	chr5	11134087	11185380	gain	51294	3
AZAR026	AZE	chr5	11134087	11185380	gain	51294	3
AZAR094	AZE	chr5	11134087	11185380	gain	51294	3
AZAR007	AZE	chr5	11134087	11185380	gain	51294	3
AZAG026	AZE	chr5	15114786	15180890	loss	66105	3
AZAG829	AZE	chr5	15757000	15847439	loss	90440	3
AZAG057	AZE	chr5	15757000	15870887	loss	113888	4
AZAG061	AZE	chr5	16388690	16600287	loss	211598	8
AZAS079	AZE	chr5	16908315	16988954	gain	80640	3
AZAG001	AZE	chr5	17566248	17605959	loss	39712	3
AZAR090	AZE	chr5	17566248	17605959	loss	39712	3
AZAS058	AZE	chr5	17585413	17777943	gain	192531	9
AZGI069	AZE	chr5	17643668	17855664	gain	211997	9
AZGI095	AZE	chr5	17643668	17777943	gain	134276	7
AZGI107	AZE	chr5	17643668	17693141	gain	49474	4
AZAR040	AZE	chr5	17643668	17688953	gain	45286	3
AZAR063	AZE	chr5	17643668	17693141	gain	49474	4
AZGI109	AZE	chr5	17643668	17818285	gain	174618	8
AZAR026	AZE	chr5	17777943	17855664	gain	77722	3
AZAG005	AZE	chr5	17818285	17886141	gain	67857	3
AZAG011	AZE	chr5	21594712	21658943	loss	64232	4
AZAS080	AZE	chr5	21622069	21658943	loss	36875	3
AZAG009	AZE	chr5	21622069	21658943	loss	36875	3
AZAG070	AZE	chr5	21622069	21658943	loss	36875	3
AZAR024	AZE	chr5	21622069	21658943	loss	36875	3
AZGI110	AZE	chr5	21622069	21658943	loss	36875	3
AZGI010	AZE	chr5	21622069	21658943	loss	36875	3
AZAS007	AZE	chr5	21622069	21658943	loss	36875	3
AZAS026	AZE	chr5	21658447	21696167	loss	37721	3
AZAS062	AZE	chr5	21658447	21696167	loss	37721	3
AZAS072	AZE	chr5	21658447	21696167	loss	37721	3
AZAG068	AZE	chr5	21658447	21696167	loss	37721	3
AZAR094	AZE	chr5	21658447	21696167	loss	37721	3
AZGI044	AZE	chr5	23666299	23730192	gain	63894	3
AZGI056	AZE	chr5	23666299	23730192	gain	63894	3
AZGI085	AZE	chr5	23666299	23730192	gain	63894	3
AZGI094	AZE	chr5	23666299	23730192	gain	63894	3
AZGI095	AZE	chr5	23666299	23730192	gain	63894	3
AZGI112	AZE	chr5	23666299	23730192	gain	63894	3
AZGI115	AZE	chr5	23666299	23730192	gain	63894	3
AZAS005	AZE	chr5	23666299	23730192	gain	63894	3
AZAG039	AZE	chr5	24256289	24381826	gain	125538	5
AZAR023	AZE	chr5	27296635	27464770	loss	168136	5
AZAS015	AZE	chr5	28477408	28650520	gain	173113	4
AZAG802	AZE	chr5	29348285	29677980	gain	329696	8
AZAR101	AZE	chr5	29348285	29677980	gain	329696	8
AZAS030	AZE	chr5	30529270	30721986	gain	192717	5
AZAS032	AZE	chr5	30529270	30721986	gain	192717	5
AZAG025	AZE	chr5	30654407	30721986	loss	67580	3
AZGI089	AZE	chr5	30702224	30782337	loss	80114	3
AZGI069	AZE	chr5	31147815	31344417	gain	196603	5
AZAS066	AZE	chr5	32258541	32305427	loss	46887	3
AZGI020	AZE	chr5	32258541	32305427	loss	46887	3
AZAR006	AZE	chr5	33908456	33967338	loss	58883	3
AZAS024	AZE	chr5	33931170	34091239	gain	160070	3
AZGI038	AZE	chr5	34187234	34432897	loss	245664	6
AZGI062	AZE	chr5	34187234	34432897	loss	245664	6
AZAG040	AZE	chr5	34187234	34432897	loss	245664	6
AZGI084	AZE	chr5	34324887	34432897	loss	108011	3
AZGI093	AZE	chr5	34324887	34432897	loss	108011	3
AZGI118	AZE	chr5	34324887	34432897	loss	108011	3
AZAG837	AZE	chr5	34324887	34432897	loss	108011	3
AZAR045	AZE	chr5	34324887	34432897	loss	108011	3
AZAR055	AZE	chr5	34324887	34432897	loss	108011	3
AZAS020	AZE	chr5	34324887	34432897	loss	108011	3
AZAR063	AZE	chr5	34324887	34432897	loss	108011	3
AZAR025	AZE	chr5	34381381	34453939	loss	72559	3
AZAR049	AZE	chr5	34381381	34453939	loss	72559	3
AZAR078	AZE	chr5	34381381	34453939	loss	72559	3
AZAS085	AZE	chr5	34381381	34453939	loss	72559	3
AZAS062	AZE	chr5	34432897	34500134	gain	67238	4
AZAG006	AZE	chr5	34432897	34500134	loss	67238	4
AZAG080	AZE	chr5	34432897	34500134	loss	67238	4
AZAG082	AZE	chr5	34432897	34500134	loss	67238	4
AZAR034	AZE	chr5	34432897	34475498	loss	42602	3
AZAS086	AZE	chr5	34432897	34500134	loss	67238	4
AZAS040	AZE	chr5	34432897	34475498	loss	42602	3
AZAR090	AZE	chr5	34432897	34475498	loss	42602	3
AZAG117	AZE	chr5	34432897	34500134	loss	67238	4
AZAR010	AZE	chr5	35074291	35173892	loss	99602	3
AZGI032	AZE	chr5	35173892	35269634	gain	95743	3
AZAS016	AZE	chr5	36870251	36944219	gain	73969	4
AZAS035	AZE	chr5	36870251	36944219	gain	73969	4
AZAR081	AZE	chr5	36870251	36944219	gain	73969	4
AZAS028	AZE	chr5	36894942	36944219	gain	49278	3
ASGI008	AZE	chr5	36894942	36944219	gain	49278	3
AZAG007	AZE	chr5	36918769	37034030	gain	115262	3
AZGI042	AZE	chr5	36944219	37068293	gain	124075	3
AZGI095	AZE	chr5	36944219	37068293	gain	124075	3
AZAR047	AZE	chr5	36944219	37068293	gain	124075	3
AZAS007	AZE	chr5	36944219	37068293	gain	124075	3
AZAS021	AZE	chr5	38388059	38428870	loss	40812	3
AZAG042	AZE	chr5	39631586	39779999	gain	148414	5
AZAR002	AZE	chr5	39685381	39779999	gain	94619	4
AZAR029	AZE	chr5	40899624	40934881	loss	35258	3
AZAS068	AZE	chr5	41009858	41085570	loss	75713	3
AZAS029	AZE	chr5	41046343	41110829	loss	64487	3
AZGI112	AZE	chr5	41046343	41110829	loss	64487	3
AZGI105	AZE	chr5	41808156	41906560	gain	98405	3
AZAR042	AZE	chr5	45793118	45867169	loss	74052	3
AZAS036	AZE	chr5	53516926	53597632	gain	80707	4
AZAG025	AZE	chr5	53682616	53747796	loss	65181	3
AZGI074	AZE	chr5	53713115	53771643	loss	58529	3
AZAG033	AZE	chr5	53713115	53856265	loss	143151	6
AZAG042	AZE	chr5	53713115	53826576	loss	113462	5
AZAR041	AZE	chr5	53713115	53826576	loss	113462	5
AZAR098	AZE	chr5	53713115	53771643	loss	58529	3
AZGI032	AZE	chr5	53771643	53826576	loss	54934	3
AZAS049	AZE	chr5	53771643	53826576	loss	54934	3
AZGI118	AZE	chr5	53799645	53856265	loss	56621	3
AZAG008	AZE	chr5	53799645	53856265	loss	56621	3
AZAG044	AZE	chr5	53799645	53856265	loss	56621	3
AZAS023	AZE	chr5	53799645	53856265	loss	56621	3
AZAG062	AZE	chr5	53799645	53856265	loss	56621	3
AZAG069	AZE	chr5	53799645	53856265	loss	56621	3
AZAG080	AZE	chr5	53799645	53856265	loss	56621	3
AZAG056	AZE	chr5	53799645	53856265	loss	56621	3
AZAG802	AZE	chr5	53799645	53856265	loss	56621	3
AZAR047	AZE	chr5	53799645	53856265	loss	56621	3
AZGI097	AZE	chr5	53799645	53856265	loss	56621	3
AZAG041	AZE	chr5	53799645	53856265	loss	56621	3
AZAG064	AZE	chr5	53799645	53856265	loss	56621	3
AZAS007	AZE	chr5	53799645	53856265	loss	56621	3
AZAS065	AZE	chr5	53826576	53889242	loss	62667	3
AZAS067	AZE	chr5	53826576	53889242	loss	62667	3
AZAS078	AZE	chr5	53826576	53889242	loss	62667	3
AZAG047	AZE	chr5	53826576	53889242	loss	62667	3
AZAS055	AZE	chr5	53826576	53889242	loss	62667	3
AZAR024	AZE	chr5	53826576	53889242	loss	62667	3
AZAR025	AZE	chr5	53826576	53889242	loss	62667	3
AZAR032	AZE	chr5	53826576	53889242	loss	62667	3
AZAR036	AZE	chr5	53826576	53889242	loss	62667	3
AZAS008	AZE	chr5	54123735	54172655	gain	48921	3
AZAR022	AZE	chr5	55170078	55378633	gain	208556	8
AZGI055	AZE	chr5	55259305	55314855	gain	55551	3
AZAS022	AZE	chr5	55259305	55314855	gain	55551	3
AZGI062	AZE	chr5	55283856	55346495	loss	62640	3
AZAG827	AZE	chr5	55283856	55378633	loss	94778	4
AZAR058	AZE	chr5	55283856	55346495	loss	62640	3
AZAR096	AZE	chr5	55283856	55346495	loss	62640	3
AZGI102	AZE	chr5	55283856	55346495	gain	62640	3
AZAS004	AZE	chr5	56332368	56390012	loss	57645	3
AZAR026	AZE	chr5	56890564	56979711	loss	89148	3
AZAS055	AZE	chr5	56954817	57051186	loss	96370	5
AZGI038	AZE	chr5	57002713	57051186	loss	48474	3
AZGI039	AZE	chr5	57002713	57051186	loss	48474	3
AZAG002	AZE	chr5	57002713	57051186	loss	48474	3
AZAG082	AZE	chr5	57002713	57051186	loss	48474	3
AZAR023	AZE	chr5	57002713	57051186	loss	48474	3
AZGI110	AZE	chr5	57002713	57051186	loss	48474	3
AZGI070	AZE	chr5	57028530	57085514	loss	56985	3
AZGI084	AZE	chr5	57028530	57085514	loss	56985	3
AZAS079	AZE	chr5	57028530	57085514	loss	56985	3
AZAR040	AZE	chr5	57028530	57085514	loss	56985	3
AZGI090	AZE	chr5	57028530	57085514	loss	56985	3
AZAG061	AZE	chr5	57028530	57085514	loss	56985	3
AZAS076	AZE	chr5	57028530	57085514	loss	56985	3
AZGI037	AZE	chr5	57051186	57111573	loss	60388	3
AZGI040	AZE	chr5	57051186	57111573	loss	60388	3
AZGI044	AZE	chr5	57051186	57111573	loss	60388	3
AZGI047	AZE	chr5	57051186	57111573	loss	60388	3
AZGI054	AZE	chr5	57051186	57111573	loss	60388	3
AZGI085	AZE	chr5	57051186	57111573	loss	60388	3
AZGI095	AZE	chr5	57051186	57111573	loss	60388	3
AZGI119	AZE	chr5	57051186	57111573	loss	60388	3
AZAG060	AZE	chr5	57051186	57111573	loss	60388	3
[truncated: 4,416 more rows]

## Sheet: KHU
Sample	breed	Chr	start	end	state	Length	Markers
KHSU020	KHU	chr1	8827981	8976030	loss	148050	4
KHAH080	KHU	chr1	8827981	8998504	loss	170524	5
KHAH087	KHU	chr1	8827981	8998504	loss	170524	5
KHSD010	KHU	chr1	8827981	8976030	loss	148050	4
KHAH055	KHU	chr1	9824306	9911993	gain	87688	3
KHDZ033	KHU	chr1	13460317	13574534	loss	114218	4
KHAH057	KHU	chr1	13978858	14049840	loss	70983	3
KHSU008	KHU	chr1	14015547	14117169	gain	101623	3
KHST002	KHU	chr1	14015547	14117169	gain	101623	3
KHST013	KHU	chr1	16165314	16258969	gain	93656	4
KHDZ020	KHU	chr1	16187162	16258969	gain	71808	3
KHDZ030	KHU	chr1	17702563	17803848	gain	101286	3
KHAH063	KHU	chr1	17774026	17950915	gain	176890	7
KHSD006	KHU	chr1	17774026	17922899	gain	148874	6
KHKR014	KHU	chr1	17858439	18084502	loss	226064	8
KHAH077	KHU	chr1	17858439	17922899	gain	64461	3
KHDZ034	KHU	chr1	17858439	18049233	gain	190795	7
KHKR014	KHU	chr1	19606206	19666899	loss	60694	3
KHSU007	KHU	chr1	20110773	20241821	gain	131049	5
KHSU011	KHU	chr1	20110773	20241821	gain	131049	5
KHSD007	KHU	chr1	21729368	21771263	gain	41896	3
KHAH078	KHU	chr1	22009161	22136401	loss	127241	4
KHDZ029	KHU	chr1	25733292	25831031	loss	97740	3
KHSU017	KHU	chr1	26753168	26807338	gain	54171	3
KHAH082	KHU	chr1	26753168	26807338	gain	54171	3
KHST007	KHU	chr1	26753168	26807338	gain	54171	3
KHDZ019	KHU	chr1	26753168	26807338	gain	54171	3
KHSD010	KHU	chr1	26784075	26833722	gain	49648	3
KHDZ036	KHU	chr1	26784075	26833722	gain	49648	3
KHAH007	KHU	chr1	26807338	26850652	gain	43315	3
KHAH045	KHU	chr1	26807338	26850652	gain	43315	3
KHAH058	KHU	chr1	26807338	26850652	gain	43315	3
KHAH076	KHU	chr1	26807338	26850652	gain	43315	3
KHAH077	KHU	chr1	26807338	26850652	gain	43315	3
KHAH068	KHU	chr1	26807338	26850652	gain	43315	3
KHDZ012	KHU	chr1	26807338	26850652	gain	43315	3
KHDZ008	KHU	chr1	26807338	26850652	gain	43315	3
KHSU025	KHU	chr1	26807338	26850652	gain	43315	3
KHAH062	KHU	chr1	27550356	27601432	loss	51077	3
KHSH006	KHU	chr1	33729040	33782448	gain	53409	3
KHDZ014	KHU	chr1	33782448	33853204	gain	70757	3
KHSD012	KHU	chr1	38915152	39015374	gain	100223	3
KHAH064	KHU	chr1	39523804	39738112	loss	214309	5
KHKR004	KHU	chr1	40333402	40426222	loss	92821	3
KHST011	KHU	chr1	40333402	40426222	loss	92821	3
KHAH046	KHU	chr1	41137578	41268108	gain	130531	6
KHAH080	KHU	chr1	48507758	48571466	loss	63709	3
KHKR011	KHU	chr1	48545286	48596021	loss	50736	3
KHAH063	KHU	chr1	48545286	48596021	loss	50736	3
KHSU017	KHU	chr1	53093655	53157649	loss	63995	3
KHSH001	KHU	chr1	53093655	53157649	loss	63995	3
KHDZ015	KHU	chr1	53093655	53157649	loss	63995	3
KHSU020	KHU	chr1	53123963	53252656	loss	128694	5
KHAH059	KHU	chr1	53123963	53340230	loss	216268	8
KHAH079	KHU	chr1	53123963	53183216	loss	59254	3
KHKR020	KHU	chr1	53157649	53365334	loss	207686	8
KHAH076	KHU	chr1	53340230	53387415	gain	47186	3
KHDZ021	KHU	chr1	53340230	53524693	gain	184464	7
KHAH047	KHU	chr1	55754488	55857280	loss	102793	3
KHAH060	KHU	chr1	55754488	55857280	loss	102793	3
KHDZ016	KHU	chr1	57144530	57279576	loss	135047	5
KHAH057	KHU	chr1	65755363	65831436	gain	76074	3
KHDZ015	KHU	chr1	67728470	67780183	loss	51714	4
KHAH077	KHU	chr1	67771558	67785939	loss	14382	3
KHAH081	KHU	chr1	67771558	67785939	loss	14382	3
KHKR004	KHU	chr1	72890687	72989555	gain	98869	4
KHAH059	KHU	chr1	72916188	72989555	gain	73368	3
KHAH081	KHU	chr1	72916188	72989555	gain	73368	3
KHAH057	KHU	chr1	72916188	72989555	gain	73368	3
KHAH085	KHU	chr1	72955036	73041328	gain	86293	3
KHKR011	KHU	chr1	75883030	75938868	gain	55839	3
KHSU020	KHU	chr1	77803088	77965061	loss	161974	6
KHSU019	KHU	chr1	77907449	77965061	loss	57613	3
KHSU017	KHU	chr1	78829682	78874305	gain	44624	3
KHAH059	KHU	chr1	80581147	80681483	loss	100337	3
KHAH062	KHU	chr1	80581147	80681483	loss	100337	3
KHAH068	KHU	chr1	80681483	80729828	loss	48346	3
KHAH056	KHU	chr1	81908830	81960005	loss	51176	3
KHAH031	KHU	chr1	84932888	84998688	gain	65801	3
KHSU006	KHU	chr1	86157359	86212797	gain	55439	3
KHSU007	KHU	chr1	86157359	86212797	gain	55439	3
KHAH046	KHU	chr1	86157359	86212797	gain	55439	3
KHAH056	KHU	chr1	86157359	86212797	gain	55439	3
KHAH060	KHU	chr1	86157359	86212797	gain	55439	3
KHAH076	KHU	chr1	86157359	86212797	gain	55439	3
KHAH078	KHU	chr1	86188754	86246939	gain	58186	3
KHST012	KHU	chr1	89002369	89178730	loss	176362	7
KHDZ034	KHU	chr1	90896884	90947628	gain	50745	3
KHST033	KHU	chr1	94963425	95033798	loss	70374	3
KHST036	KHU	chr1	94963425	95033798	loss	70374	3
KHAH059	KHU	chr1	96545508	96591207	loss	45700	3
KHST033	KHU	chr1	96545508	96591207	loss	45700	3
KHAH040	KHU	chr1	101909255	101990316	loss	81062	4
KHSU018	KHU	chr1	101935454	101990316	loss	54863	3
KHSU019	KHU	chr1	101935454	101990316	loss	54863	3
KHAH061	KHU	chr1	101935454	101990316	loss	54863	3
KHSH005	KHU	chr1	101990316	102059234	loss	68919	3
KHSU006	KHU	chr1	103188449	103238795	loss	50347	3
KHSU007	KHU	chr1	103188449	103238795	loss	50347	3
KHDZ015	KHU	chr1	103188449	103238795	loss	50347	3
KHSD012	KHU	chr1	103188449	103238795	loss	50347	3
KHKR004	KHU	chr1	103211489	103272288	loss	60800	3
KHAH058	KHU	chr1	103211489	103272288	loss	60800	3
KHAH076	KHU	chr1	103211489	103272288	loss	60800	3
KHAH081	KHU	chr1	103211489	103323593	loss	112105	5
KHSH001	KHU	chr1	103211489	103272288	loss	60800	3
KHST035	KHU	chr1	103211489	103272288	loss	60800	3
KHSU024	KHU	chr1	103422970	103520941	gain	97972	3
KHAH082	KHU	chr1	106027762	106077331	gain	49570	3
KHAH080	KHU	chr1	106845939	106912443	gain	66505	3
KHDZ036	KHU	chr1	114576230	114635750	loss	59521	3
KHDZ008	KHU	chr1	114576230	114635750	loss	59521	3
KHAH055	KHU	chr1	114610293	114657746	loss	47454	3
KHAH047	KHU	chr1	117959915	118184705	gain	224791	7
KHAH078	KHU	chr1	117959915	118025484	gain	65570	3
KHSU008	KHU	chr1	118025484	118258864	gain	233381	7
KHDZ001	KHU	chr1	119441665	119482381	gain	40717	3
KHSH003	KHU	chr1	120138128	120280980	loss	142853	5
KHST009	KHU	chr1	120138128	120239856	loss	101729	4
KHDZ036	KHU	chr1	120138128	120239856	loss	101729	4
KHSU024	KHU	chr1	120184534	120239856	loss	55323	3
KHAH068	KHU	chr1	120184534	120239856	loss	55323	3
KHDZ008	KHU	chr1	120184534	120239856	loss	55323	3
KHAH057	KHU	chr1	120212125	120280980	loss	68856	3
KHST036	KHU	chr1	120212125	120280980	loss	68856	3
KHAH040	KHU	chr1	121699903	121777412	loss	77510	3
KHSD006	KHU	chr1	121699903	121777412	loss	77510	3
KHSD010	KHU	chr1	121699903	121777412	loss	77510	3
KHSU020	KHU	chr1	121739283	121794718	loss	55436	3
KHAH082	KHU	chr1	121739283	121794718	loss	55436	3
KHAH050	KHU	chr1	121777412	121817458	loss	40047	3
KHAH200	KHU	chr1	124895214	124936498	gain	41285	3
KHKR014	KHU	chr1	126334612	126553123	loss	218512	7
KHSD009	KHU	chr1	127504657	127551346	gain	46690	3
KHDZ013	KHU	chr1	131083135	131164632	loss	81498	3
KHAH056	KHU	chr1	132236146	132296212	gain	60067	3
KHAH077	KHU	chr1	132236146	132296212	gain	60067	3
KHSD010	KHU	chr1	132236146	132296212	gain	60067	3
KHST013	KHU	chr1	132236146	132296212	gain	60067	3
KHAH064	KHU	chr1	132261485	132331447	gain	69963	3
KHSU010	KHU	chr1	132296212	132401647	gain	105436	4
KHAH063	KHU	chr1	132296212	132520872	gain	224661	6
KHST007	KHU	chr1	135942599	136000440	gain	57842	4
KHDZ015	KHU	chr1	138490097	138551412	gain	61316	3
KHSU025	KHU	chr1	138509604	138585915	gain	76312	3
KHKR011	KHU	chr1	138885602	138918133	loss	32532	3
KHSU024	KHU	chr1	139566984	139683683	loss	116700	4
KHAH046	KHU	chr1	139566984	139683683	loss	116700	4
KHKR004	KHU	chr1	139591495	139683683	loss	92189	3
KHAH058	KHU	chr1	139591495	139683683	loss	92189	3
KHSH003	KHU	chr1	139591495	139683683	loss	92189	3
KHST035	KHU	chr1	139591495	139683683	loss	92189	3
KHDZ030	KHU	chr1	139591495	139683683	loss	92189	3
KHSU026	KHU	chr1	139591495	139683683	loss	92189	3
KHAH032	KHU	chr1	139655102	139719306	loss	64205	3
KHAH047	KHU	chr1	139655102	139719306	loss	64205	3
KHDZ036	KHU	chr1	141341962	141473527	loss	131566	5
KHST011	KHU	chr1	141414573	141473527	loss	58955	3
KHST013	KHU	chr1	147231290	147307590	gain	76301	3
KHSU010	KHU	chr1	147307590	147405624	loss	98035	3
KHDZ023	KHU	chr1	147307590	147405624	loss	98035	3
KHDZ016	KHU	chr1	147307590	147405624	loss	98035	3
KHDZ012	KHU	chr1	147307590	147405624	loss	98035	3
KHSU010	KHU	chr1	149964790	150054050	loss	89261	3
KHST007	KHU	chr1	150835235	150890403	loss	55169	4
KHDZ012	KHU	chr1	150835235	150886690	gain	51456	3
KHAH046	KHU	chr1	152829982	152894332	loss	64351	3
KHSD001	KHU	chr1	152829982	152894332	loss	64351	3
KHST015	KHU	chr1	152829982	152894332	loss	64351	3
KHAH044	KHU	chr1	152894332	152948116	loss	53785	3
KHAH045	KHU	chr1	152894332	152948116	loss	53785	3
KHAH044	KHU	chr1	155368231	155469740	gain	101510	4
KHST007	KHU	chr1	157316746	157391316	gain	74571	3
KHST011	KHU	chr1	158842655	158899645	loss	56991	3
KHST034	KHU	chr1	158842655	158899645	loss	56991	3
KHDZ016	KHU	chr1	158842655	158899645	loss	56991	3
KHSU018	KHU	chr1	168324531	168389821	loss	65291	3
KHAH028	KHU	chr1	169208606	169378346	loss	169741	7
KHAH041	KHU	chr1	169233944	169356226	loss	122283	5
KHSD007	KHU	chr1	172308846	172399513	gain	90668	3
KHAH048	KHU	chr1	178954770	179102855	gain	148086	7
KHSD006	KHU	chr1	179096457	179270365	gain	173909	6
KHST011	KHU	chr1	181016546	181108836	gain	92291	3
KHAH063	KHU	chr1	185409868	185471471	gain	61604	3
KHDZ008	KHU	chr1	186759925	186864035	gain	104111	3
KHSU011	KHU	chr1	186864035	187136410	loss	272376	7
KHDZ029	KHU	chr1	187964986	188123536	gain	158551	5
KHAH080	KHU	chr1	187992122	188123536	loss	131415	4
KHAH068	KHU	chr1	188949442	189082208	loss	132767	3
KHSD007	KHU	chr1	190116587	190193432	loss	76846	3
KHDZ020	KHU	chr1	190160073	190232569	loss	72497	3
KHDZ014	KHU	chr1	190160073	190232569	loss	72497	3
KHAH060	KHU	chr1	194629408	194743648	gain	114241	5
KHAH082	KHU	chr1	195444763	195528219	gain	83457	3
KHDZ030	KHU	chr1	196495010	196554590	loss	59581	3
KHSH006	KHU	chr1	200400048	200514937	gain	114890	4
KHSD007	KHU	chr1	200514937	200742566	gain	227630	7
KHST013	KHU	chr1	200514937	200669913	gain	154977	6
KHSD001	KHU	chr2	2828907	2926343	gain	97437	5
KHAH032	KHU	chr2	3840510	3887074	loss	46565	3
KHSU010	KHU	chr2	3864210	3909856	loss	45647	3
KHAH060	KHU	chr2	3864210	3909856	loss	45647	3
KHAH085	KHU	chr2	3864210	3909856	loss	45647	3
KHST013	KHU	chr2	3864210	3909856	loss	45647	3
KHDZ023	KHU	chr2	3864210	4072437	gain	208228	7
KHAH056	KHU	chr2	3887074	3933770	loss	46697	3
KHAH059	KHU	chr2	4563832	4672595	gain	108764	5
KHST002	KHU	chr2	6650571	6722239	gain	71669	3
KHDZ016	KHU	chr2	6650571	6722239	gain	71669	3
KHDZ001	KHU	chr2	6650571	6722239	gain	71669	3
KHSU006	KHU	chr2	6686217	6752611	gain	66395	3
KHAH084	KHU	chr2	6686217	6752611	gain	66395	3
KHSD006	KHU	chr2	9546116	9608257	loss	62142	3
KHSH001	KHU	chr2	9546116	9608257	loss	62142	3
KHSD010	KHU	chr2	9582840	9646152	loss	63313	3
KHST013	KHU	chr2	9582840	9646152	loss	63313	3
KHAH200	KHU	chr2	10736522	10815741	gain	79220	3
KHSH006	KHU	chr2	15098429	15241879	gain	143451	5
KHST011	KHU	chr2	15098429	15178155	gain	79727	3
KHSU008	KHU	chr2	23082217	23134445	loss	52229	3
KHAH051	KHU	chr2	23082217	23134445	loss	52229	3
KHKR014	KHU	chr2	23102614	23210059	loss	107446	3
KHAH058	KHU	chr2	23747736	23814515	loss	66780	3
KHAH056	KHU	chr2	23837248	23884481	loss	47234	3
KHSD007	KHU	chr2	23858982	23908993	loss	50012	3
KHDZ016	KHU	chr2	23884481	23944100	loss	59620	3
KHSU007	KHU	chr2	25939956	25999291	loss	59336	4
KHAH047	KHU	chr2	25939956	25999291	loss	59336	4
KHAH059	KHU	chr2	25939956	25999291	loss	59336	4
KHAH078	KHU	chr2	25939956	25999291	loss	59336	4
KHSD009	KHU	chr2	25939956	25999291	loss	59336	4
KHDZ031	KHU	chr2	25939956	25999291	loss	59336	4
KHDZ033	KHU	chr2	25939956	25999291	loss	59336	4
KHSD012	KHU	chr2	25939956	25999291	loss	59336	4
KHAH039	KHU	chr2	26336344	26710580	gain	374237	5
KHAH007	KHU	chr2	26957904	26993945	loss	36042	3
KHKR004	KHU	chr2	26957904	26993945	loss	36042	3
KHKR011	KHU	chr2	26957904	26993945	loss	36042	3
KHSU019	KHU	chr2	26957904	26993945	loss	36042	3
KHSU020	KHU	chr2	26957904	26993945	loss	36042	3
KHSU024	KHU	chr2	26957904	26993945	loss	36042	3
KHAH046	KHU	chr2	26957904	26993945	loss	36042	3
KHAH055	KHU	chr2	26957904	26993945	loss	36042	3
KHAH064	KHU	chr2	26957904	26993945	loss	36042	3
KHAH076	KHU	chr2	26957904	26993945	loss	36042	3
KHAH077	KHU	chr2	26957904	26993945	loss	36042	3
KHAH079	KHU	chr2	26957904	26993945	loss	36042	3
KHAH081	KHU	chr2	26957904	26993945	loss	36042	3
KHAH084	KHU	chr2	26957904	26993945	loss	36042	3
KHDZ021	KHU	chr2	26957904	27063987	loss	106084	4
KHDZ030	KHU	chr2	26957904	26993945	loss	36042	3
KHDZ019	KHU	chr2	26957904	26993945	loss	36042	3
KHSU026	KHU	chr2	26957904	26993945	loss	36042	3
KHST009	KHU	chr2	27063987	27100732	loss	36746	3
KHST013	KHU	chr2	27063987	27100732	loss	36746	3
KHST018	KHU	chr2	27063987	27100732	loss	36746	3
KHDZ012	KHU	chr2	27063987	27100732	loss	36746	3
KHAH084	KHU	chr2	28885602	29005064	loss	119463	6
KHAH063	KHU	chr2	28907508	28980551	loss	73044	4
KHAH050	KHU	chr2	28960788	29005064	loss	44277	3
KHAH059	KHU	chr2	28960788	29005064	loss	44277	3
KHDZ033	KHU	chr2	28960788	29005064	loss	44277	3
KHDZ013	KHU	chr2	28980551	29029195	loss	48645	3
KHDZ005	KHU	chr2	31416523	31473366	loss	56844	3
KHAH060	KHU	chr2	31532815	31592700	loss	59886	3
KHSU008	KHU	chr2	35109256	35173068	gain	63813	3
KHDZ023	KHU	chr2	36986550	37167935	gain	181386	7
KHDZ012	KHU	chr2	37012822	37167935	gain	155114	6
KHAH048	KHU	chr2	38688881	38742757	gain	53877	3
KHST012	KHU	chr2	38688881	38742757	gain	53877	3
KHAH057	KHU	chr2	39389264	39478453	gain	89190	3
KHST002	KHU	chr2	39986592	40079958	gain	93367	3
KHAH200	KHU	chr2	43163644	43207060	gain	43417	3
KHAH050	KHU	chr2	43346485	43424202	loss	77718	3
KHDZ021	KHU	chr2	43346485	43424202	loss	77718	3
KHSD006	KHU	chr2	44462890	44561940	gain	99051	3
KHSH003	KHU	chr2	46740010	46884920	loss	144911	5
KHAH048	KHU	chr2	46835607	46884920	loss	49314	3
KHSU006	KHU	chr2	51502663	51603993	loss	101331	4
KHSU007	KHU	chr2	51502663	51603993	loss	101331	4
KHSD007	KHU	chr2	51502663	51603993	loss	101331	4
KHSU008	KHU	chr2	51603993	51758122	loss	154130	4
KHAH060	KHU	chr2	53762915	53908335	loss	145421	3
KHAH085	KHU	chr2	54027784	54456790	gain	429007	8
KHDZ012	KHU	chr2	57805999	57981217	gain	175219	4
KHSH001	KHU	chr2	57838118	57981217	gain	143100	3
KHST011	KHU	chr2	57838118	57981217	gain	143100	3
KHAH062	KHU	chr2	57951653	58006839	gain	55187	3
KHAH058	KHU	chr2	60862075	60942744	gain	80670	3
KHAH056	KHU	chr2	61060276	61087580	loss	27305	3
KHAH064	KHU	chr2	61060276	61087580	loss	27305	3
KHAH051	KHU	chr2	63221140	63694575	loss	473436	13
KHAH068	KHU	chr2	64876869	64983870	gain	107002	3
KHSU019	KHU	chr2	65206674	65524125	loss	317452	8
KHDZ019	KHU	chr2	65227410	65524125	loss	296716	7
KHAH033	KHU	chr2	65860489	66111046	loss	250558	8
KHAH079	KHU	chr2	66379599	66497865	loss	118267	3
KHSH003	KHU	chr2	66379599	66521846	loss	142248	4
KHST009	KHU	chr2	66379599	66497865	loss	118267	3
KHDZ020	KHU	chr2	66379599	66497865	loss	118267	3
KHDZ036	KHU	chr2	66379599	66521846	loss	142248	4
KHDZ012	KHU	chr2	66924891	67019953	gain	95063	5
KHSU018	KHU	chr2	66969698	67019953	gain	50256	3
KHDZ034	KHU	chr2	66969698	67019953	gain	50256	3
KHST009	KHU	chr2	70740089	70803405	gain	63317	3
KHST035	KHU	chr2	70740089	70803405	gain	63317	3
KHDZ013	KHU	chr2	70740089	70803405	gain	63317	3
KHSU025	KHU	chr2	70740089	70803405	gain	63317	3
KHSU026	KHU	chr2	70740089	70803405	gain	63317	3
KHST011	KHU	chr2	74644974	74746372	loss	101399	4
KHDZ036	KHU	chr2	74972445	75040833	loss	68389	4
KHSU007	KHU	chr2	80258058	80344192	loss	86135	3
KHDZ036	KHU	chr2	80344192	80413980	loss	69789	3
KHAH039	KHU	chr2	81717330	81963250	loss	245921	9
KHAH059	KHU	chr2	81885160	81963250	loss	78091	3
KHKR017	KHU	chr2	81909206	82002005	gain	92800	3
KHSU011	KHU	chr2	81963250	82054326	loss	91077	5
KHSD001	KHU	chr2	82829939	82965820	gain	135882	4
KHAH044	KHU	chr2	83263246	83497957	loss	234712	8
KHSU024	KHU	chr2	83318929	83497957	loss	179029	6
KHSU010	KHU	chr2	83367497	83497957	loss	130461	4
KHKR020	KHU	chr2	83403398	83497957	loss	94560	3
KHST033	KHU	chr2	83403398	83497957	loss	94560	3
KHST035	KHU	chr2	83435660	83526688	loss	91029	3
KHDZ029	KHU	chr2	83435660	83526688	loss	91029	3
KHAH061	KHU	chr2	83886818	83938019	gain	51202	3
KHAH004	KHU	chr2	84494894	84579468	gain	84575	4
KHST012	KHU	chr2	90078540	90130028	loss	51489	4
KHSU018	KHU	chr2	90086369	90130028	loss	43660	3
KHSD010	KHU	chr2	90086369	90130028	loss	43660	3
KHDZ005	KHU	chr2	90086369	90130028	loss	43660	3
KHAH061	KHU	chr2	95359063	95414874	gain	55812	3
KHAH037	KHU	chr2	96903537	96963501	gain	59965	3
KHAH084	KHU	chr2	98278376	98293345	gain	14970	3
KHSH006	KHU	chr2	98278376	98293345	gain	14970	3
KHST033	KHU	chr2	98278376	98293345	gain	14970	3
KHAH041	KHU	chr2	101529318	101573899	gain	44582	3
KHDZ021	KHU	chr2	101529318	101573899	gain	44582	3
KHSU006	KHU	chr2	101573899	101614467	loss	40569	3
KHSU010	KHU	chr2	101573899	101614467	loss	40569	3
KHAH047	KHU	chr2	101573899	101614467	loss	40569	3
KHDZ023	KHU	chr2	101594502	101684916	loss	90415	3
KHDZ015	KHU	chr2	101594502	101684916	loss	90415	3
KHDZ014	KHU	chr2	101594502	101684916	loss	90415	3
KHSU025	KHU	chr2	115202403	115370054	loss	167652	6
KHAH058	KHU	chr2	115265474	115370054	loss	104581	5
KHAH063	KHU	chr2	115266394	115370054	loss	103661	4
KHSD010	KHU	chr2	115798417	115890972	gain	92556	4
KHST036	KHU	chr2	117778739	117830340	gain	51602	3
KHAH050	KHU	chr2	120875075	120929311	gain	54237	3
KHDZ033	KHU	chr2	120898699	120954686	gain	55988	3
KHDZ014	KHU	chr2	120898699	120954686	gain	55988	3
KHSU017	KHU	chr2	121591971	121644652	loss	52682	3
KHSU019	KHU	chr2	121591971	121644652	loss	52682	3
KHSU020	KHU	chr2	121614800	121671803	loss	57004	3
KHDZ030	KHU	chr2	122111074	122195767	loss	84694	4
KHSH003	KHU	chr2	122171431	122291882	loss	120452	5
KHAH023	KHU	chr2	122195767	122261135	gain	65369	3
KHSU006	KHU	chr2	123542110	123599563	gain	57454	3
KHDZ029	KHU	chr2	123848506	123896383	gain	47878	3
KHAH080	KHU	chr2	131814895	131888238	loss	73344	4
KHSU026	KHU	chr2	131835859	131888238	loss	52380	3
KHDZ030	KHU	chr2	132088779	132202439	loss	113661	4
KHDZ008	KHU	chr2	132088779	132202439	loss	113661	4
KHAH078	KHU	chr2	132586517	132674390	loss	87874	5
KHAH087	KHU	chr2	136058345	136104797	loss	46453	3
KHAH078	KHU	chr2	137873431	138015748	loss	142318	5
KHAH062	KHU	chr2	137938241	138015748	loss	77508	3
KHKR020	KHU	chr2	137966970	138049043	loss	82074	3
KHDZ001	KHU	chr2	137966970	138049043	loss	82074	3
KHDZ015	KHU	chr2	138015748	138073326	loss	57579	3
KHKR017	KHU	chr2	138637789	138693908	loss	56120	3
KHSD006	KHU	chr2	138666460	138714958	gain	48499	3
KHAH063	KHU	chr2	146396135	146462714	loss	66580	3
KHAH056	KHU	chr2	146442350	146485762	loss	43413	3
KHAH004	KHU	chr2	147390665	147442605	gain	51941	3
KHAH087	KHU	chr2	151960748	152021638	gain	60891	3
KHSD007	KHU	chr2	153547984	153599478	loss	51495	3
KHSU026	KHU	chr2	153547984	153599478	loss	51495	3
KHAH031	KHU	chr2	153858498	154181428	loss	322931	10
KHST018	KHU	chr2	158670535	158720785	gain	50251	3
KHST002	KHU	chr2	158696508	158765919	gain	69412	3
KHAH082	KHU	chr2	159027588	159102739	gain	75152	3
KHAH078	KHU	chr2	159382105	159476051	loss	93947	5
KHAH080	KHU	chr2	159382105	159476051	loss	93947	5
KHKR004	KHU	chr2	159432517	159476051	loss	43535	3
KHAH061	KHU	chr2	159432517	159476051	loss	43535	3
KHSD012	KHU	chr2	159432517	159476051	loss	43535	3
KHSH003	KHU	chr2	160292335	160384539	gain	92205	4
KHAH200	KHU	chr2	161309511	161402090	gain	92580	4
KHAH039	KHU	chr2	161362897	161584200	loss	221304	8
KHAH068	KHU	chr2	161530280	161584200	loss	53921	3
KHSU007	KHU	chr2	161557576	161609981	loss	52406	3
KHAH064	KHU	chr2	161557576	161609981	loss	52406	3
KHST009	KHU	chr2	161557576	161609981	loss	52406	3
KHSD007	KHU	chr2	162983812	163035879	loss	52068	3
KHST034	KHU	chr2	163574840	163623726	gain	48887	3
KHKR017	KHU	chr2	163623726	163704980	gain	81255	4
KHDZ036	KHU	chr2	163623726	163704980	gain	81255	4
KHAH057	KHU	chr2	165544104	165637404	loss	93301	3
KHDZ021	KHU	chr2	169440322	169492924	gain	52603	3
KHDZ029	KHU	chr2	170632207	170693676	gain	61470	3
KHAH079	KHU	chr2	173006007	173081111	loss	75105	3
KHST012	KHU	chr2	176175256	176417246	gain	241991	8
KHDZ020	KHU	chr2	176307490	176417246	gain	109757	5
KHSD012	KHU	chr2	176338837	176428290	loss	89454	5
KHKR014	KHU	chr2	176364954	176417246	loss	52293	3
KHSU020	KHU	chr2	176364954	176417246	gain	52293	3
KHST011	KHU	chr2	176364954	176417246	gain	52293	3
KHSU010	KHU	chr2	176389214	176428290	gain	39077	3
KHAH050	KHU	chr2	176389214	176467442	gain	78229	4
KHSU008	KHU	chr2	176417246	176467442	gain	50197	3
KHAH060	KHU	chr2	176417246	176467442	gain	50197	3
KHAH064	KHU	chr2	176417246	176496986	gain	79741	4
KHDZ015	KHU	chr2	176417246	176467442	gain	50197	3
KHDZ033	KHU	chr2	177017095	177062817	gain	45723	3
KHAH200	KHU	chr2	178507668	178607423	gain	99756	4
KHAH023	KHU	chr2	178507668	178627286	gain	119619	5
KHAH037	KHU	chr2	178507668	178627286	gain	119619	5
KHDZ023	KHU	chr2	183462823	183648236	gain	185414	4
KHST015	KHU	chr2	184241448	184307368	loss	65921	3
KHST002	KHU	chr2	184834871	184894924	loss	60054	3
KHDZ015	KHU	chr2	185225660	185283686	gain	58027	3
KHSD006	KHU	chr2	185247230	185324179	gain	76950	3
KHST007	KHU	chr2	185247230	185324179	gain	76950	3
KHAH031	KHU	chr3	2162440	2217424	loss	54985	3
KHST034	KHU	chr3	2190525	2256372	loss	65848	3
KHDZ016	KHU	chr3	2190525	2315257	loss	124733	5
KHSU010	KHU	chr3	2217424	2315257	loss	97834	4
KHAH058	KHU	chr3	2217424	2315257	loss	97834	4
KHAH061	KHU	chr3	2217424	2315257	loss	97834	4
KHAH062	KHU	chr3	2217424	2315257	loss	97834	4
KHSD010	KHU	chr3	5434423	5504415	gain	69993	3
KHSD006	KHU	chr3	7562702	7705569	gain	142868	3
KHSD007	KHU	chr3	7562702	7705569	gain	142868	3
KHSD009	KHU	chr3	7562702	7705569	gain	142868	3
KHSH006	KHU	chr3	7562702	7705569	gain	142868	3
KHST033	KHU	chr3	7562702	7705569	gain	142868	3
KHDZ034	KHU	chr3	7562702	7705569	gain	142868	3
KHSU026	KHU	chr3	7562702	7705569	gain	142868	3
KHSD012	KHU	chr3	7562702	7705569	gain	142868	3
KHSH005	KHU	chr3	7705569	7799466	gain	93898	3
KHDZ008	KHU	chr3	7705569	7799466	gain	93898	3
KHAH065	KHU	chr3	8823850	8893786	loss	69937	3
KHAH045	KHU	chr3	10272535	10362563	gain	90029	3
KHAH079	KHU	chr3	15958741	16098864	loss	140124	4
KHKR014	KHU	chr3	21245388	21341062	gain	95675	3
KHSD001	KHU	chr3	21245388	21473889	loss	228502	7
KHAH056	KHU	chr3	21411137	21473889	loss	62753	3
KHAH061	KHU	chr3	21411137	21473889	loss	62753	3
KHAH050	KHU	chr3	32048875	32109820	gain	60946	3
KHAH082	KHU	chr3	32048875	32109820	gain	60946	3
KHDZ030	KHU	chr3	32048875	32109820	gain	60946	3
KHDZ008	KHU	chr3	32048875	32109820	gain	60946	3
KHSU018	KHU	chr3	32072275	32133217	gain	60943	3
KHAH045	KHU	chr3	32072275	32133217	gain	60943	3
KHAH046	KHU	chr3	32072275	32133217	gain	60943	3
KHAH063	KHU	chr3	32072275	32133217	gain	60943	3
KHAH078	KHU	chr3	32072275	32133217	gain	60943	3
KHST015	KHU	chr3	32072275	32133217	gain	60943	3
KHSU007	KHU	chr3	32109820	32158212	gain	48393	3
KHSU010	KHU	chr3	32109820	32158212	gain	48393	3
KHSU020	KHU	chr3	32109820	32158212	gain	48393	3
KHSU024	KHU	chr3	32109820	32158212	gain	48393	3
KHAH047	KHU	chr3	32109820	32158212	gain	48393	3
KHAH048	KHU	chr3	32109820	32158212	gain	48393	3
KHAH051	KHU	chr3	32109820	32158212	gain	48393	3
KHAH065	KHU	chr3	32109820	32158212	gain	48393	3
KHAH076	KHU	chr3	32109820	32158212	gain	48393	3
KHAH077	KHU	chr3	32109820	32158212	gain	48393	3
KHAH085	KHU	chr3	32109820	32158212	gain	48393	3
KHSD006	KHU	chr3	32109820	32158212	gain	48393	3
KHST009	KHU	chr3	32109820	32158212	gain	48393	3
KHST012	KHU	chr3	32109820	32158212	gain	48393	3
KHST013	KHU	chr3	32109820	32158212	gain	48393	3
KHST034	KHU	chr3	32109820	32158212	gain	48393	3
KHDZ036	KHU	chr3	32109820	32158212	gain	48393	3
KHDZ001	KHU	chr3	32109820	32158212	gain	48393	3
KHSU025	KHU	chr3	32109820	32158212	gain	48393	3
KHDZ020	KHU	chr3	33535038	33582063	gain	47026	3
KHDZ023	KHU	chr3	33535038	33582063	gain	47026	3
KHAH064	KHU	chr3	33844979	34005586	gain	160608	7
KHAH068	KHU	chr3	33896058	34085094	gain	189037	8
KHAH063	KHU	chr3	36286296	36376512	gain	90217	3
KHSU006	KHU	chr3	38990851	39088431	gain	97581	3
KHAH048	KHU	chr3	38990851	39088431	gain	97581	3
KHST015	KHU	chr3	38990851	39088431	gain	97581	3
KHST033	KHU	chr3	38990851	39088431	gain	97581	3
KHDZ036	KHU	chr3	38990851	39088431	gain	97581	3
KHKR020	KHU	chr3	42979450	43035194	gain	55745	3
KHAH046	KHU	chr3	42979450	43102023	gain	122574	4
KHSD001	KHU	chr3	46539183	46651385	gain	112203	5
KHST002	KHU	chr3	46539183	46651385	gain	112203	5
KHDZ020	KHU	chr3	47943723	48009459	gain	65737	3
KHSU018	KHU	chr3	50339923	50499833	loss	159911	6
KHSU007	KHU	chr3	54002602	54055672	loss	53071	3
KHSU017	KHU	chr3	55918081	55967236	gain	49156	3
KHAH058	KHU	chr3	56697548	56762732	gain	65185	4
KHAH076	KHU	chr3	56697548	56742612	gain	45065	3
KHDZ016	KHU	chr3	56697548	56742612	gain	45065	3
KHAH059	KHU	chr3	65805235	65948522	gain	143288	6
KHAH056	KHU	chr3	67366032	67416034	gain	50003	3
KHAH057	KHU	chr3	67366032	67416034	gain	50003	3
KHST007	KHU	chr3	67366032	67416034	gain	50003	3
KHDZ016	KHU	chr3	67366032	67416034	gain	50003	3
KHSU011	KHU	chr3	67416034	67462093	loss	46060	3
KHDZ012	KHU	chr3	67416034	67462093	loss	46060	3
KHAH050	KHU	chr3	68223946	68299966	gain	76021	3
KHKR020	KHU	chr3	68299966	68369724	gain	69759	3
KHSU017	KHU	chr3	68299966	68369724	gain	69759	3
KHAH048	KHU	chr3	68299966	68369724	gain	69759	3
KHAH065	KHU	chr3	68299966	68369724	gain	69759	3
KHDZ034	KHU	chr3	74439419	75013258	loss	573840	17
KHAH200	KHU	chr3	74776075	74849236	loss	73162	3
KHAH059	KHU	chr3	74776075	74849236	loss	73162	3
KHAH087	KHU	chr3	74776075	74849236	loss	73162	3
KHAH047	KHU	chr3	75751043	75822761	loss	71719	3
KHSU026	KHU	chr3	79043904	79097890	loss	53987	3
KHAH045	KHU	chr3	79540044	79589498	loss	49455	3
KHSU007	KHU	chr3	79562402	79619003	loss	56602	3
KHSU020	KHU	chr3	79562402	79654781	loss	92380	4
KHAH059	KHU	chr3	79562402	79654781	loss	92380	4
KHSU019	KHU	chr3	86249222	86294185	loss	44964	3
KHAH047	KHU	chr3	86249222	86294185	loss	44964	3
KHAH060	KHU	chr3	88438834	88493413	loss	54580	3
KHAH063	KHU	chr3	93430084	93481864	gain	51781	3
KHDZ030	KHU	chr3	97619028	97793196	loss	174169	6
KHST018	KHU	chr3	100348009	100409377	loss	61369	3
KHAH047	KHU	chr3	103997267	104052837	loss	55571	3
KHSH005	KHU	chr3	103997267	104052837	loss	55571	3
KHSU020	KHU	chr3	107381484	107428244	gain	46761	3
KHAH048	KHU	chr3	107381484	107428244	gain	46761	3
KHAH043	KHU	chr3	107397976	107732941	gain	334966	10
KHAH040	KHU	chr3	110184387	110726532	gain	542146	12
KHAH055	KHU	chr3	110184387	110726532	loss	542146	12
KHST011	KHU	chr3	110184387	110726532	loss	542146	12
KHST036	KHU	chr3	110184387	110726532	loss	542146	12
KHSU010	KHU	chr3	113297843	113374889	loss	77047	4
KHAH033	KHU	chr3	114751926	114807299	loss	55374	3
KHSU018	KHU	chr3	114751926	114807299	loss	55374	3
KHAH080	KHU	chr3	114751926	114807299	loss	55374	3
KHAH087	KHU	chr3	114751926	114807299	loss	55374	3
KHST007	KHU	chr3	114751926	114807299	loss	55374	3
KHST009	KHU	chr3	114751926	114807299	loss	55374	3
KHST036	KHU	chr3	114751926	114807299	loss	55374	3
KHDZ008	KHU	chr3	114751926	114807299	loss	55374	3
KHSD012	KHU	chr3	114751926	114807299	loss	55374	3
KHKR020	KHU	chr3	114775276	114833959	loss	58684	3
KHAH082	KHU	chr3	114775276	114833959	loss	58684	3
KHAH084	KHU	chr3	114775276	114833959	loss	58684	3
KHST013	KHU	chr3	114775276	114833959	loss	58684	3
KHDZ020	KHU	chr3	114775276	114833959	loss	58684	3
KHDZ036	KHU	chr3	114775276	114833959	loss	58684	3
KHKR004	KHU	chr3	131984870	132069163	loss	84294	3
KHKR017	KHU	chr3	133511215	133639057	gain	127843	3
KHAH078	KHU	chr3	134360865	134424597	loss	63733	3
KHDZ023	KHU	chr3	134360865	134424597	loss	63733	3
KHKR017	KHU	chr3	134821046	134888020	loss	66975	4
KHAH084	KHU	chr3	137248295	137448686	gain	200392	7
KHSH003	KHU	chr3	141056488	141114636	loss	58149	3
KHAH045	KHU	chr3	141084433	141156925	loss	72493	3
KHSD009	KHU	chr3	143253402	143348171	loss	94770	3
KHKR011	KHU	chr3	145354135	145415553	loss	61419	3
KHAH060	KHU	chr3	145354135	145415553	loss	61419	3
KHAH061	KHU	chr3	150223811	150337988	loss	114178	3
KHSD001	KHU	chr3	152898058	153041035	gain	142978	5
KHSU008	KHU	chr3	154505453	154548590	loss	43138	3
KHKR011	KHU	chr3	157667536	157733007	loss	65472	3
KHSU006	KHU	chr3	163921837	163985058	loss	63222	3
KHAH050	KHU	chr3	163921837	163985058	loss	63222	3
KHKR014	KHU	chr3	163944774	164027478	loss	82705	3
KHST034	KHU	chr3	163985058	164061088	loss	76031	3
KHAH063	KHU	chr3	165361638	165415748	gain	54111	3
KHDZ001	KHU	chr3	165383217	165468872	gain	85656	4
KHDZ021	KHU	chr3	168510043	168581949	loss	71907	3
KHAH076	KHU	chr3	172158935	172266427	gain	107493	4
KHAH079	KHU	chr3	172158935	172266427	loss	107493	4
KHST011	KHU	chr3	172158935	172245895	loss	86961	3
KHSH003	KHU	chr3	173716206	173817963	gain	101758	3
KHAH036	KHU	chr4	4698667	4842631	gain	143965	6
KHAH060	KHU	chr4	5257022	5367877	gain	110856	5
KHSH006	KHU	chr4	5257022	5392943	gain	135922	6
KHAH056	KHU	chr4	5307321	5367877	gain	60557	3
KHSU018	KHU	chr4	5669808	5733400	loss	63593	3
KHAH043	KHU	chr4	8951770	9212951	loss	261182	10
KHST033	KHU	chr4	10227400	10334944	loss	107545	4
KHST007	KHU	chr4	11583895	11635295	gain	51401	3
KHDZ019	KHU	chr4	13383720	13503121	loss	119402	5
KHSU019	KHU	chr4	13503121	13641989	loss	138869	5
KHDZ034	KHU	chr4	13533833	13641989	gain	108157	4
KHDZ016	KHU	chr4	13726340	13874984	gain	148645	6
KHDZ001	KHU	chr4	13848149	13899947	gain	51799	3
KHSU008	KHU	chr4	15390740	15490199	gain	99460	5
KHAH080	KHU	chr4	15790574	15854511	gain	63938	3
KHSU007	KHU	chr4	29721409	29800323	gain	78915	3
KHST034	KHU	chr4	29721409	29800323	gain	78915	3
KHDZ021	KHU	chr4	29721409	29800323	gain	78915	3
KHDZ012	KHU	chr4	29776663	29829652	gain	52990	3
KHSU006	KHU	chr4	29800323	29857263	gain	56941	3
KHST035	KHU	chr4	30250164	30324274	loss	74111	3
KHAH007	KHU	chr4	30306667	30347318	loss	40652	3
KHAH032	KHU	chr4	30324274	30379990	loss	55717	3
KHST012	KHU	chr4	32799135	32864902	loss	65768	3
KHSU010	KHU	chr4	37214651	37329629	loss	114979	5
KHAH051	KHU	chr4	37214651	37438159	loss	223509	7
KHAH059	KHU	chr4	37214651	37296364	loss	81714	4
KHDZ015	KHU	chr4	37214651	37270264	loss	55614	3
KHDZ021	KHU	chr4	38579651	38761205	loss	181555	4
KHAH004	KHU	chr4	39521197	39581524	loss	60328	3
KHDZ023	KHU	chr4	40348803	40388408	gain	39606	3
KHDZ012	KHU	chr4	40367119	40417007	gain	49889	3
KHKR020	KHU	chr4	40619104	40680550	loss	61447	3
KHAH068	KHU	chr4	40619104	40680550	loss	61447	3
KHKR004	KHU	chr4	40680550	40740759	loss	60210	3
KHDZ033	KHU	chr4	40680550	40740759	loss	60210	3
KHAH043	KHU	chr4	46947735	47029111	gain	81377	4
KHSU007	KHU	chr4	51728175	51797444	loss	69270	3
KHDZ023	KHU	chr4	54379396	54436467	gain	57072	3
KHDZ033	KHU	chr4	55142078	55199939	loss	57862	3
KHAH033	KHU	chr4	55259749	55334994	loss	75246	3
KHSD010	KHU	chr4	55259749	55334994	loss	75246	3
KHSU008	KHU	chr4	55841345	55937837	loss	96493	4
KHDZ023	KHU	chr4	57186933	57311916	gain	124984	3
KHKR014	KHU	chr4	58819798	58883168	gain	63371	3
KHDZ029	KHU	chr4	58999996	59064410	loss	64415	3
KHDZ030	KHU	chr4	58999996	59064410	loss	64415	3
KHSU024	KHU	chr4	60852094	61075729	loss	223636	3
KHST011	KHU	chr4	60852094	61075729	loss	223636	3
KHSD001	KHU	chr4	67963133	68060785	gain	97653	3
KHSD012	KHU	chr4	67963133	68060785	gain	97653	3
KHAH057	KHU	chr4	67999250	68093946	gain	94697	3
KHKR020	KHU	chr4	68388372	68501006	gain	112635	3
KHAH065	KHU	chr4	68388372	68501006	gain	112635	3
KHAH036	KHU	chr4	68473805	68558219	gain	84415	4
KHSH001	KHU	chr4	68473805	68525849	loss	52045	3
KHST011	KHU	chr4	68501006	68558219	loss	57214	3
KHDZ021	KHU	chr4	68501006	68558219	loss	57214	3
KHSH006	KHU	chr4	73081473	73183227	gain	101755	3
KHAH044	KHU	chr4	74157491	74208509	loss	51019	4
KHSD007	KHU	chr4	76372687	76438051	gain	65365	3
KHDZ030	KHU	chr4	76372687	76438051	gain	65365	3
KHST007	KHU	chr4	76400688	76457362	gain	56675	3
KHKR017	KHU	chr4	76688002	76795230	loss	107229	4
KHST011	KHU	chr4	78716885	78835517	loss	118633	6
KHAH063	KHU	chr4	85200834	85259505	gain	58672	3
KHST034	KHU	chr4	85200834	85259505	gain	58672	3
KHAH076	KHU	chr4	85658028	86070550	loss	412523	9
KHST015	KHU	chr4	86862677	86984174	gain	121498	3
KHSU011	KHU	chr4	91892452	91959107	gain	66656	3
KHSU017	KHU	chr4	91892452	91959107	gain	66656	3
KHSU019	KHU	chr4	91892452	91959107	gain	66656	3
KHAH051	KHU	chr4	91892452	91959107	gain	66656	3
KHAH055	KHU	chr4	91892452	91959107	gain	66656	3
KHAH062	KHU	chr4	91892452	91959107	gain	66656	3
KHST035	KHU	chr4	91892452	91959107	gain	66656	3
KHSU006	KHU	chr4	91932114	92007533	gain	75420	3
KHSU008	KHU	chr4	91932114	92007533	gain	75420	3
KHAH082	KHU	chr4	91932114	92007533	gain	75420	3
KHAH084	KHU	chr4	91932114	92007533	gain	75420	3
KHDZ021	KHU	chr4	91932114	92007533	gain	75420	3
KHAH200	KHU	chr4	91959107	92034556	gain	75450	3
KHAH058	KHU	chr4	91959107	92034556	gain	75450	3
KHAH061	KHU	chr4	91959107	92034556	gain	75450	3
KHAH080	KHU	chr4	91959107	92034556	gain	75450	3
KHSH001	KHU	chr4	91959107	92034556	gain	75450	3
KHST018	KHU	chr4	91959107	92034556	gain	75450	3
KHST033	KHU	chr4	91959107	92034556	gain	75450	3
KHST034	KHU	chr4	91959107	92034556	gain	75450	3
KHDZ034	KHU	chr4	91959107	92034556	gain	75450	3
KHDZ015	KHU	chr4	91959107	92034556	gain	75450	3
KHSU025	KHU	chr4	91959107	92034556	gain	75450	3
KHDZ005	KHU	chr4	91959107	92034556	gain	75450	3
KHAH031	KHU	chr4	92506710	92626637	gain	119928	5
KHAH041	KHU	chr4	98373883	98424554	loss	50672	3
KHSU018	KHU	chr4	98373883	98424554	loss	50672	3
KHDZ019	KHU	chr4	98373883	98424554	loss	50672	3
KHAH079	KHU	chr4	104197101	104217711	gain	20611	3
KHAH043	KHU	chr4	105976490	106064129	gain	87640	3
KHSU020	KHU	chr4	108035347	108076078	gain	40732	3
KHAH064	KHU	chr4	109811290	109863345	loss	52056	3
KHSD010	KHU	chr4	109811290	109863345	loss	52056	3
KHAH056	KHU	chr4	111356140	111387478	gain	31339	3
KHST011	KHU	chr4	114191648	114310790	loss	119143	4
KHAH060	KHU	chr4	114258052	114340675	loss	82624	3
KHAH082	KHU	chr4	115892551	116062994	loss	170444	3
KHDZ036	KHU	chr4	117437486	117559578	gain	122093	4
KHAH200	KHU	chr4	120694214	120752427	loss	58214	3
KHDZ015	KHU	chr4	120729211	120796056	loss	66846	3
KHST002	KHU	chr4	124904505	124965867	loss	61363	3
KHSH006	KHU	chr4	126315766	126383553	loss	67788	3
KHAH028	KHU	chr4	126383553	126466867	loss	83315	4
KHAH040	KHU	chr4	126383553	126466867	loss	83315	4
KHAH055	KHU	chr4	126383553	126466867	loss	83315	4
KHAH061	KHU	chr4	126383553	126439673	loss	56121	3
KHAH076	KHU	chr4	126383553	126466867	loss	83315	4
KHAH084	KHU	chr4	126383553	126466867	loss	83315	4
KHDZ020	KHU	chr4	126383553	126488922	loss	105370	5
KHDZ005	KHU	chr4	126383553	126466867	loss	83315	4
KHSD012	KHU	chr4	126383553	126556909	loss	173357	7
KHSD007	KHU	chr4	126414126	126466867	loss	52742	3
KHST033	KHU	chr4	126466867	126526967	loss	60101	3
KHAH059	KHU	chr4	138481926	138535242	loss	53317	3
KHAH079	KHU	chr4	138481926	138535242	loss	53317	3
KHAH065	KHU	chr4	140407461	140527699	loss	120239	3
KHAH200	KHU	chr4	140897871	140940323	loss	42453	3
KHAH044	KHU	chr4	141504425	141570839	loss	66415	3
KHSU026	KHU	chr4	141504425	141570839	loss	66415	3
KHSU026	KHU	chr4	143351614	143549140	gain	197527	7
KHSU020	KHU	chr4	143513890	143585504	gain	71615	3
KHSH001	KHU	chr4	143513890	143585504	gain	71615	3
KHAH037	KHU	chr4	143617839	143729584	loss	111746	3
KHAH041	KHU	chr4	144445655	144598978	gain	153324	5
KHAH061	KHU	chr4	145555702	145607211	gain	51510	3
KHDZ036	KHU	chr4	148508395	148630728	loss	122334	3
KHDZ008	KHU	chr4	148508395	148630728	loss	122334	3
KHAH036	KHU	chr4	148542142	148711749	loss	169608	5
KHDZ031	KHU	chr4	148542142	148656610	loss	114469	3
KHSH006	KHU	chr4	153409610	153457893	gain	48284	3
KHAH076	KHU	chr4	153428790	153490562	loss	61773	3
KHST035	KHU	chr4	153428790	153490562	loss	61773	3
KHDZ012	KHU	chr4	153428790	153490562	loss	61773	3
KHAH064	KHU	chr4	153457893	153521346	loss	63454	3
KHAH079	KHU	chr4	153457893	153521346	loss	63454	3
KHDZ014	KHU	chr4	153457893	153521346	loss	63454	3
KHSU026	KHU	chr4	153457893	153521346	loss	63454	3
KHAH041	KHU	chr4	154855339	154936100	loss	80762	3
KHST007	KHU	chr4	157631881	157715090	gain	83210	5
KHDZ016	KHU	chr4	160216922	160275413	loss	58492	3
KHAH033	KHU	chr4	160429566	160523221	loss	93656	4
KHAH046	KHU	chr4	160429566	160489253	loss	59688	3
KHAH064	KHU	chr4	160429566	160489253	loss	59688	3
KHSH001	KHU	chr4	160429566	160489253	loss	59688	3
KHST007	KHU	chr4	160429566	160489253	loss	59688	3
KHST018	KHU	chr4	160429566	160489253	loss	59688	3
KHDZ030	KHU	chr4	160429566	160489253	loss	59688	3
KHSU024	KHU	chr4	161118489	161230475	gain	111987	3
KHDZ031	KHU	chr4	161118489	161230475	gain	111987	3
KHSU026	KHU	chr4	161118489	161230475	gain	111987	3
KHAH028	KHU	chr4	161142465	161339639	gain	197175	6
KHAH031	KHU	chr4	161142465	161339639	gain	197175	6
KHAH007	KHU	chr4	161230475	161339639	gain	109165	5
KHAH036	KHU	chr4	161230475	161339639	gain	109165	5
KHAH037	KHU	chr4	161230475	161339639	gain	109165	5
KHAH040	KHU	chr4	161230475	161339639	gain	109165	5
KHAH041	KHU	chr4	161230475	161339639	gain	109165	5
KHAH043	KHU	chr4	161230475	161339639	gain	109165	5
KHAH044	KHU	chr4	161230475	161339639	gain	109165	5
KHDZ034	KHU	chr4	164120312	164232335	gain	112024	4
KHKR014	KHU	chr5	2563355	2622499	gain	59145	3
KHAH084	KHU	chr5	5614039	5676424	gain	62386	3
KHST034	KHU	chr5	5614039	5676424	gain	62386	3
KHDZ034	KHU	chr5	5614039	5676424	gain	62386	3
KHDZ019	KHU	chr5	9592130	9646594	gain	54465	3
KHDZ008	KHU	chr5	9592130	9646594	gain	54465	3
KHSD006	KHU	chr5	11134087	11185380	gain	51294	3
KHSH001	KHU	chr5	17566248	17605959	loss	39712	3
KHAH057	KHU	chr5	17585413	17643668	loss	58256	3
KHAH087	KHU	chr5	17605959	17673344	gain	67386	3
KHAH028	KHU	chr5	17643668	17693141	gain	49474	4
KHAH076	KHU	chr5	17643668	17707611	gain	63944	5
KHSH006	KHU	chr5	17643668	17693141	gain	49474	4
KHST035	KHU	chr5	17643668	17818285	gain	174618	8
KHDZ029	KHU	chr5	17643668	17777943	gain	134276	7
KHAH047	KHU	chr5	21622069	21725744	gain	103676	5
KHAH081	KHU	chr5	21622069	21658943	loss	36875	3
KHST011	KHU	chr5	23245888	23316116	loss	70229	3
KHSU008	KHU	chr5	23666299	23730192	gain	63894	3
KHSU017	KHU	chr5	23666299	23730192	gain	63894	3
KHSD009	KHU	chr5	29628684	29677980	gain	49297	3
KHAH041	KHU	chr5	30444832	30702224	gain	257393	7
KHDZ034	KHU	chr5	30654407	30721986	loss	67580	3
KHDZ015	KHU	chr5	30654407	30721986	loss	67580	3
KHSU017	KHU	chr5	31217056	31344417	gain	127362	4
KHAH087	KHU	chr5	32107765	32187824	loss	80060	3
KHAH028	KHU	chr5	33931170	34247037	gain	315868	6
KHAH061	KHU	chr5	33967338	34432897	loss	465560	9
KHAH048	KHU	chr5	34187234	34432897	loss	245664	6
KHSU025	KHU	chr5	34187234	34432897	loss	245664	6
KHSU026	KHU	chr5	34187234	34432897	loss	245664	6
KHSU010	KHU	chr5	34381381	34453939	loss	72559	3
KHAH037	KHU	chr5	34432897	34500134	gain	67238	4
KHAH039	KHU	chr5	34432897	34500134	gain	67238	4
KHDZ033	KHU	chr5	34432897	34500134	loss	67238	4
KHAH200	KHU	chr5	36870251	36944219	gain	73969	4
KHAH032	KHU	chr5	36870251	36944219	gain	73969	4
KHAH081	KHU	chr5	36918769	37034030	gain	115262	3
KHSU008	KHU	chr5	36944219	37068293	gain	124075	3
KHSD009	KHU	chr5	36944219	37068293	gain	124075	3
KHDZ029	KHU	chr5	36944219	37068293	gain	124075	3
KHSD001	KHU	chr5	37068293	37136533	gain	68241	4
KHAH050	KHU	chr5	39779999	39836928	gain	56930	3
KHAH040	KHU	chr5	41046343	41110829	loss	64487	3
KHSU008	KHU	chr5	41262074	41325080	gain	63007	3
KHSD012	KHU	chr5	47255729	47339543	gain	83815	4
KHSU018	KHU	chr5	53713115	53889242	loss	176128	7
KHSD010	KHU	chr5	53713115	53826576	loss	113462	5
KHAH200	KHU	chr5	53771643	53826576	loss	54934	3
KHST018	KHU	chr5	53771643	53826576	loss	54934	3
KHST035	KHU	chr5	53771643	53826576	loss	54934	3
KHAH046	KHU	chr5	53799645	53856265	loss	56621	3
KHAH050	KHU	chr5	53799645	53856265	loss	56621	3
KHAH058	KHU	chr5	53799645	53856265	loss	56621	3
KHAH078	KHU	chr5	53799645	53856265	loss	56621	3
KHSD006	KHU	chr5	53799645	53856265	loss	56621	3
KHSH006	KHU	chr5	53799645	53856265	loss	56621	3
KHDZ029	KHU	chr5	53799645	53856265	loss	56621	3
KHDZ030	KHU	chr5	53799645	53856265	loss	56621	3
KHDZ034	KHU	chr5	53799645	53856265	loss	56621	3
KHDZ012	KHU	chr5	53799645	53856265	loss	56621	3
KHSU011	KHU	chr5	53826576	53889242	loss	62667	3
KHAH076	KHU	chr5	53826576	53889242	loss	62667	3
KHAH063	KHU	chr5	54633973	54697301	loss	63329	3
KHAH061	KHU	chr5	55259305	55314855	loss	55551	3
KHAH081	KHU	chr5	55259305	55314855	gain	55551	3
KHDZ014	KHU	chr5	55259305	55346495	gain	87191	4
KHSD009	KHU	chr5	55283856	55346495	loss	62640	3
KHSH003	KHU	chr5	55283856	55346495	loss	62640	3
KHKR004	KHU	chr5	57002713	57051186	loss	48474	3
KHAH045	KHU	chr5	57002713	57051186	loss	48474	3
KHAH058	KHU	chr5	57002713	57051186	loss	48474	3
KHAH082	KHU	chr5	57002713	57051186	loss	48474	3
KHAH085	KHU	chr5	57002713	57051186	loss	48474	3
KHAH087	KHU	chr5	57002713	57051186	loss	48474	3
KHKR017	KHU	chr5	57028530	57085514	loss	56985	3
KHAH068	KHU	chr5	57028530	57085514	loss	56985	3
KHST011	KHU	chr5	57028530	57085514	loss	56985	3
KHST036	KHU	chr5	57028530	57085514	loss	56985	3
KHDZ020	KHU	chr5	57028530	57085514	loss	56985	3
KHDZ019	KHU	chr5	57028530	57085514	loss	56985	3
KHDZ015	KHU	chr5	57028530	57085514	loss	56985	3
KHKR011	KHU	chr5	57051186	57111573	loss	60388	3
KHSU007	KHU	chr5	57051186	57111573	loss	60388	3
KHSU010	KHU	chr5	57051186	57111573	loss	60388	3
KHSU024	KHU	chr5	57051186	57111573	loss	60388	3
KHAH051	KHU	chr5	57051186	57111573	loss	60388	3
KHAH055	KHU	chr5	57051186	57111573	loss	60388	3
KHAH060	KHU	chr5	57051186	57111573	loss	60388	3
KHAH064	KHU	chr5	57051186	57111573	loss	60388	3
KHAH065	KHU	chr5	57051186	57111573	loss	60388	3
KHAH079	KHU	chr5	57051186	57111573	loss	60388	3
KHST002	KHU	chr5	57051186	57111573	loss	60388	3
KHDZ033	KHU	chr5	57051186	57111573	loss	60388	3
KHAH084	KHU	chr5	58485880	58584503	gain	98624	3
KHDZ036	KHU	chr5	58787000	58915990	loss	128991	5
KHDZ021	KHU	chr5	58862555	58937412	loss	74858	3
KHSU019	KHU	chr5	58915990	58961267	loss	45278	3
KHAH023	KHU	chr5	59193175	59280686	gain	87512	3
KHAH004	KHU	chr5	60009544	60113498	loss	103955	5
KHSU019	KHU	chr5	69799968	69877084	loss	77117	3
KHDZ015	KHU	chr5	69799968	69877084	loss	77117	3
KHAH065	KHU	chr5	78827242	78885678	gain	58437	3
KHST007	KHU	chr5	78827242	78981124	gain	153883	5
KHST012	KHU	chr5	78827242	78885678	gain	58437	3
KHAH061	KHU	chr5	81880784	81970405	loss	89622	3
KHDZ033	KHU	chr5	84168045	84207178	loss	39134	3
KHSH001	KHU	chr5	84186999	84230538	loss	43540	3
KHAH200	KHU	chr5	90692223	90785894	loss	93672	3
KHAH065	KHU	chr5	91198828	91249663	gain	50836	3
KHSH001	KHU	chr5	98013455	98160487	loss	147033	3
KHDZ014	KHU	chr5	98013455	98160487	loss	147033	3
KHST009	KHU	chr5	98041118	98197931	loss	156814	3
KHAH031	KHU	chr5	98160487	98218453	loss	57967	3
KHAH037	KHU	chr5	98160487	98218453	loss	57967	3
KHDZ013	KHU	chr5	98160487	98218453	loss	57967	3
KHAH048	KHU	chr5	102210407	102289698	loss	79292	3
KHAH081	KHU	chr5	102210407	102289698	loss	79292	3
KHSD007	KHU	chr5	102210407	102289698	loss	79292	3
KHDZ020	KHU	chr5	102210407	102289698	loss	79292	3
KHDZ015	KHU	chr5	102210407	102289698	loss	79292	3
KHAH200	KHU	chr5	102261012	102291601	loss	30590	3
KHAH023	KHU	chr5	102261012	102291601	loss	30590	3
KHDZ021	KHU	chr5	102261012	102291601	loss	30590	3
KHSU019	KHU	chr5	102289698	102322325	loss	32628	3
KHSU020	KHU	chr5	102289698	102322325	loss	32628	3
KHST036	KHU	chr5	102289698	102322325	loss	32628	3
KHDZ033	KHU	chr5	102289698	102322325	loss	32628	3
KHDZ019	KHU	chr5	102289698	102322325	loss	32628	3
KHSD012	KHU	chr5	102289698	102322325	loss	32628	3
KHDZ029	KHU	chr5	108434831	108553645	gain	118815	4
KHAH032	KHU	chr5	108467607	108664799	loss	197193	7
KHDZ021	KHU	chr5	109512052	109589536	gain	77485	3
KHAH044	KHU	chr5	111570778	111630176	loss	59399	3
KHAH065	KHU	chr5	111570778	111630176	loss	59399	3
KHAH007	KHU	chr5	112389862	112446660	gain	56799	3
KHST034	KHU	chr5	112446660	112550362	loss	103703	3
KHST018	KHU	chr5	112550362	112596499	gain	46138	3
KHAH085	KHU	chr5	113294757	113364176	gain	69420	3
KHAH064	KHU	chr5	113326278	113409452	gain	83175	4
KHAH023	KHU	chr5	114190703	116104077	gain	1913375	12
KHAH032	KHU	chr5	114460666	116010270	gain	1549605	8
KHAH037	KHU	chr5	114460666	116092368	gain	1631703	10
KHSD006	KHU	chr5	115580528	116010270	loss	429743	4
KHST011	KHU	chr5	115580528	116010270	loss	429743	4
KHAH040	KHU	chr5	117507681	117572994	gain	65314	3
KHSH001	KHU	chr5	117507681	117572994	gain	65314	3
KHDZ030	KHU	chr5	117507681	117572994	gain	65314	3
KHAH037	KHU	chr5	122883177	122951433	loss	68257	3
KHDZ020	KHU	chr5	124769054	124913857	gain	144804	5
KHAH046	KHU	chr5	124913857	125044296	gain	130440	3
KHST033	KHU	chr5	124913857	125044296	gain	130440	3
KHAH060	KHU	chr6	3045182	3112860	loss	67679	3
KHST013	KHU	chr6	4308305	4387045	gain	78741	3
KHDZ029	KHU	chr6	5171406	5224578	gain	53173	3
KHST007	KHU	chr6	5201574	5248442	gain	46869	3
KHAH065	KHU	chr6	5519232	5625510	gain	106279	4
KHSD010	KHU	chr6	5519232	5625510	gain	106279	4
KHST012	KHU	chr6	5519232	5591932	gain	72701	3
KHAH063	KHU	chr6	5760116	5905825	loss	145710	6
KHAH044	KHU	chr6	6959900	7076321	gain	116422	3
KHSU019	KHU	chr6	6959900	7076321	gain	116422	3
KHAH061	KHU	chr6	6959900	7076321	gain	116422	3
KHDZ033	KHU	chr6	6959900	7076321	gain	116422	3
KHDZ019	KHU	chr6	6959900	7076321	gain	116422	3
KHAH043	KHU	chr6	7149914	7426361	gain	276448	9
KHDZ031	KHU	chr6	7534733	7862503	loss	327771	10
KHAH045	KHU	chr6	7642913	7707474	loss	64562	3
KHAH047	KHU	chr6	7642913	7707474	loss	64562	3
KHSH005	KHU	chr6	7642913	7707474	loss	64562	3
KHST018	KHU	chr6	9616909	9680716	loss	63808	3
KHKR020	KHU	chr6	10599098	10640446	loss	41349	3
KHSU010	KHU	chr6	10599098	10640446	loss	41349	3
KHAH051	KHU	chr6	10599098	10640446	loss	41349	3
KHAH060	KHU	chr6	10599098	10640446	loss	41349	3
KHAH082	KHU	chr6	10599098	10640446	loss	41349	3
KHAH087	KHU	chr6	10599098	10640714	loss	41617	4
KHST012	KHU	chr6	10599098	10640446	loss	41349	3
KHST034	KHU	chr6	10599098	10640446	loss	41349	3
KHDZ008	KHU	chr6	17666013	17754486	gain	88474	4
KHDZ023	KHU	chr6	17691286	17754486	gain	63201	3
KHSU011	KHU	chr6	18536630	18767282	gain	230653	8
KHDZ014	KHU	chr6	18642804	18790248	gain	147445	6
KHAH068	KHU	chr6	18740218	18790248	gain	50031	3
KHAH045	KHU	chr6	19315086	19447997	loss	132912	4
KHAH051	KHU	chr6	19315086	19420006	loss	104921	3
KHDZ016	KHU	chr6	19868122	19968370	loss	100249	5
KHKR014	KHU	chr6	26325308	26470386	gain	145079	6
KHST013	KHU	chr6	26415936	26470386	gain	54451	3
KHDZ014	KHU	chr6	26415936	26470386	gain	54451	3
KHSU020	KHU	chr6	26442189	26500901	gain	58713	3
KHAH064	KHU	chr6	26442189	26500901	gain	58713	3
KHSH001	KHU	chr6	26442189	26500901	gain	58713	3
KHDZ029	KHU	chr6	26442189	26500901	gain	58713	3
KHDZ030	KHU	chr6	26442189	26500901	gain	58713	3
KHDZ012	KHU	chr6	30170740	30307246	loss	136507	5
KHSH003	KHU	chr6	30835757	30894369	gain	58613	3
KHAH085	KHU	chr6	30894369	31058613	gain	164245	5
KHAH057	KHU	chr6	31838538	31918586	loss	80049	3
KHAH060	KHU	chr6	31953375	32025381	loss	72007	3
KHAH028	KHU	chr6	34546525	34633373	gain	86849	4
KHAH039	KHU	chr6	34546525	34633373	gain	86849	4
KHAH032	KHU	chr6	34573542	34633373	gain	59832	3
KHSU017	KHU	chr6	35791015	35818532	loss	27518	3
KHST036	KHU	chr6	36614643	36668421	gain	53779	3
KHSH005	KHU	chr6	41679287	41797454	gain	118168	4
KHST033	KHU	chr6	53314538	53375210	gain	60673	3
KHAH037	KHU	chr6	56712157	56848438	loss	136282	5
KHDZ019	KHU	chr6	58410744	58444248	loss	33505	3
KHSD010	KHU	chr6	59387946	59515909	loss	127964	3
KHSU010	KHU	chr6	60529916	60587614	gain	57699	3
KHST012	KHU	chr6	61037318	61123614	loss	86297	4
KHAH023	KHU	chr6	61577171	61711699	gain	134529	4
KHAH045	KHU	chr6	64109370	64275556	gain	166187	5
KHST015	KHU	chr6	72126966	72161273	loss	34308	3
KHDZ019	KHU	chr6	72157616	72186827	loss	29212	3
KHAH007	KHU	chr6	74377602	74437958	gain	60357	3
KHAH065	KHU	chr6	74609141	74631507	loss	22367	3
KHAH068	KHU	chr6	74631507	74679953	loss	48447	3
KHSU026	KHU	chr6	81360988	81414001	loss	53014	3
KHKR014	KHU	chr6	85812583	85903082	gain	90500	3
KHSU007	KHU	chr6	85812583	85903082	gain	90500	3
KHSU017	KHU	chr6	85812583	85903082	gain	90500	3
KHAH057	KHU	chr6	85812583	85903082	gain	90500	3
KHSH006	KHU	chr6	85812583	85903082	gain	90500	3
KHST035	KHU	chr6	85812583	85903082	gain	90500	3
KHAH065	KHU	chr6	86315252	86408843	gain	93592	4
KHSU026	KHU	chr6	88831830	88879838	gain	48009	3
KHST015	KHU	chr6	91074621	91130018	loss	55398	3
KHDZ016	KHU	chr6	91814132	91867469	gain	53338	3
KHSD010	KHU	chr6	91867469	91921621	loss	54153	3
KHSU008	KHU	chr6	91921621	91979774	loss	58154	3
KHAH048	KHU	chr6	92364386	92510937	gain	146552	5
KHSH005	KHU	chr6	92364386	92510937	gain	146552	5
KHKR011	KHU	chr6	92439531	92510937	gain	71407	3
KHAH036	KHU	chr6	92471347	92552065	gain	80719	3
KHAH037	KHU	chr6	92471347	92552065	gain	80719	3
KHSD012	KHU	chr6	92471347	92552065	gain	80719	3
KHAH060	KHU	chr6	93486955	93543068	loss	56114	3
KHST036	KHU	chr6	93486955	93543068	loss	56114	3
KHSU006	KHU	chr6	96104850	96164382	loss	59533	3
KHSH003	KHU	chr6	96104850	96164382	loss	59533	3
KHKR020	KHU	chr6	96184030	96234103	gain	50074	3
KHSD001	KHU	chr6	96436352	96508723	gain	72372	3
KHDZ019	KHU	chr6	97521009	97564292	loss	43284	3
KHSU020	KHU	chr6	101823718	101935675	gain	111958	3
KHST036	KHU	chr6	101823718	101935675	gain	111958	3
KHAH048	KHU	chr6	101868618	102141163	gain	272546	8
KHAH079	KHU	chr6	105840486	105894306	gain	53821	3
KHAH082	KHU	chr6	105894306	105954229	gain	59924	3
KHST012	KHU	chr6	107259634	107310724	gain	51091	3
KHAH046	KHU	chr6	108703439	108796065	gain	92627	4
KHAH032	KHU	chr6	109744513	109808585	loss	64073	3
KHAH039	KHU	chr6	112035545	112394855	gain	359311	10
KHAH046	KHU	chr6	114331251	114436289	gain	105039	4
KHAH051	KHU	chr6	114331251	114436289	gain	105039	4
KHAH077	KHU	chr6	114331251	114436289	gain	105039	4
KHST015	KHU	chr6	114331251	114622950	gain	291700	10
KHST007	KHU	chr6	114520909	114659295	gain	138387	5
KHSU017	KHU	chr6	115817048	115900385	loss	83338	3
KHST011	KHU	chr6	115874194	115976917	loss	102724	5
KHSU020	KHU	chr6	116164842	116205139	gain	40298	3
KHAH082	KHU	chr6	116164842	116205139	gain	40298	3
KHAH085	KHU	chr6	116164842	116205139	gain	40298	3
KHSD006	KHU	chr6	116184196	116233705	gain	49510	3
KHDZ020	KHU	chr6	116909735	117001554	gain	91820	3
KHSU019	KHU	chr6	118203284	118325813	loss	122530	5
KHST013	KHU	chr6	118203284	118325813	loss	122530	5
KHSD012	KHU	chr7	3764576	3815267	loss	50692	3
KHAH055	KHU	chr7	3815267	3947515	gain	132249	5
KHAH061	KHU	chr7	4536244	4729221	loss	192978	5
KHDZ036	KHU	chr7	4536244	4729221	loss	192978	5
KHDZ019	KHU	chr7	4536244	4589510	loss	53267	3
KHDZ008	KHU	chr7	4536244	4665820	loss	129577	4
KHST033	KHU	chr7	5140268	5243096	gain	102829	4
KHDZ020	KHU	chr7	7462179	7611154	loss	148976	5
KHST018	KHU	chr7	8185638	8235039	gain	49402	3
KHSU025	KHU	chr7	8185638	8235039	gain	49402	3
KHAH028	KHU	chr7	9815568	10182080	loss	366513	13
KHDZ034	KHU	chr7	13003402	13169528	gain	166127	5
KHAH078	KHU	chr7	14258549	14333186	gain	74638	3
KHSU018	KHU	chr7	14333186	14482683	gain	149498	5
KHAH084	KHU	chr7	14429235	14503706	loss	74472	3
KHAH057	KHU	chr7	18574876	18634697	gain	59822	3
KHAH080	KHU	chr7	19091724	19131571	loss	39848	3
KHDZ020	KHU	chr7	19091724	19131571	loss	39848	3
KHST011	KHU	chr7	22290773	22370049	loss	79277	3
KHAH028	KHU	chr7	26067575	26128249	gain	60675	3
KHAH056	KHU	chr7	26089422	26157988	loss	68567	3
KHAH044	KHU	chr7	27746526	27822219	loss	75694	3
KHSU017	KHU	chr7	27746526	27822219	loss	75694	3
KHAH036	KHU	chr7	30273891	30454156	loss	180266	7
KHDZ030	KHU	chr7	31368913	31673520	loss	304608	8
KHAH058	KHU	chr7	31509598	31673520	loss	163923	5
KHAH200	KHU	chr7	31602584	31752823	loss	150240	4
KHST018	KHU	chr7	31602584	31752823	loss	150240	4
KHST033	KHU	chr7	31602584	31752823	loss	150240	4
KHSU010	KHU	chr7	33956274	34036411	loss	80138	3
KHSD012	KHU	chr7	36612618	36843704	gain	231087	8
KHAH039	KHU	chr7	38607431	38895906	gain	288476	6
KHDZ012	KHU	chr7	38766383	39031309	loss	264927	6
KHAH037	KHU	chr7	38895906	38950585	loss	54680	3
KHAH061	KHU	chr7	38895906	38950585	loss	54680	3
KHSU018	KHU	chr7	44558383	44642848	loss	84466	4
KHDZ013	KHU	chr7	44580948	44642848	loss	61901	3
KHAH033	KHU	chr7	44604264	44670519	loss	66256	3
KHSU006	KHU	chr7	44642848	44700547	loss	57700	3
KHSU025	KHU	chr7	50116439	50195617	loss	79179	3
KHSU018	KHU	chr7	55046771	55258580	gain	211810	8
KHAH056	KHU	chr7	55607544	55660458	loss	52915	3
KHAH076	KHU	chr7	56696349	56788105	gain	91757	3
KHSU008	KHU	chr7	58278838	58346541	gain	67704	3
KHSD001	KHU	chr7	60256893	60403984	gain	147092	5
KHAH062	KHU	chr7	60538487	60606304	loss	67818	3
KHST012	KHU	chr7	60538487	60606304	loss	67818	3
KHST015	KHU	chr7	60538487	60606304	loss	67818	3
KHDZ021	KHU	chr7	60538487	60606304	loss	67818	3
KHDZ019	KHU	chr7	60538487	60606304	loss	67818	3
KHSU018	KHU	chr7	60569455	60626331	loss	56877	3
KHKR011	KHU	chr7	60606304	60649165	loss	42862	3
KHSU019	KHU	chr7	60606304	60649165	loss	42862	3
KHSU024	KHU	chr7	60606304	60649165	loss	42862	3
KHST035	KHU	chr7	62779710	62848267	loss	68558	3
KHSU007	KHU	chr7	62818812	62880815	loss	62004	3
KHSU010	KHU	chr7	63635272	63702474	gain	67203	3
KHST012	KHU	chr7	64454240	64609900	loss	155661	6
KHAH085	KHU	chr7	65678736	65795685	loss	116950	3
KHST033	KHU	chr7	65678736	65795685	loss	116950	3
KHDZ029	KHU	chr7	65727486	66143390	loss	415905	5
KHDZ029	KHU	chr7	70164138	70382994	loss	218857	6
KHSH006	KHU	chr7	70877209	71079777	gain	202569	7
KHAH078	KHU	chr7	71998558	72055368	gain	56811	3
KHSH003	KHU	chr7	71998558	72115918	loss	117361	5
KHST034	KHU	chr7	71998558	72055368	loss	56811	3
KHSU011	KHU	chr7	72834964	72876250	loss	41287	3
KHDZ015	KHU	chr7	78061564	78127121	loss	65558	3
KHSU017	KHU	chr7	78085041	78156612	loss	71572	3
KHSU020	KHU	chr7	78085041	78156612	loss	71572	3
KHAH082	KHU	chr7	78085041	78156612	loss	71572	3
KHSD010	KHU	chr7	78085041	78156612	loss	71572	3
KHAH061	KHU	chr7	78127121	78194188	loss	67068	3
KHAH084	KHU	chr7	78127121	78194188	loss	67068	3
KHAH057	KHU	chr7	78127121	78194188	loss	67068	3
KHSD001	KHU	chr7	78127121	78194188	loss	67068	3
KHST015	KHU	chr7	78127121	78226918	loss	99798	4
KHST035	KHU	chr7	78127121	78194188	loss	67068	3
KHDZ023	KHU	chr7	78127121	78194188	loss	67068	3
KHDZ030	KHU	chr7	78127121	78194188	loss	67068	3
KHDZ034	KHU	chr7	78127121	78194188	loss	67068	3
KHDZ012	KHU	chr7	78127121	78194188	loss	67068	3
KHDZ008	KHU	chr7	78127121	78194188	loss	67068	3
KHDZ001	KHU	chr7	78127121	78194188	loss	67068	3
KHDZ005	KHU	chr7	78127121	78194188	loss	67068	3
KHST007	KHU	chr7	78533474	78672433	loss	138960	3
KHAH076	KHU	chr7	81074582	81289157	loss	214576	3
KHAH041	KHU	chr7	83578973	83673003	loss	94031	3
KHAH079	KHU	chr7	83578973	83673003	loss	94031	3
KHAH081	KHU	chr7	83578973	83673003	loss	94031	3
KHSD007	KHU	chr7	83673003	83739926	loss	66924	3
KHST002	KHU	chr7	84717828	84778900	gain	61073	3
KHST033	KHU	chr7	84717828	84778900	gain	61073	3
KHDZ036	KHU	chr7	88232584	88385293	gain	152710	6
KHAH037	KHU	chr7	92681572	92845998	loss	164427	5
KHAH064	KHU	chr7	92681572	92819746	loss	138175	4
KHSH006	KHU	chr7	94796554	94857845	gain	61292	3
KHAH048	KHU	chr7	95850067	95922636	loss	72570	3
KHAH200	KHU	chr7	102994984	103044315	loss	49332	3
KHAH004	KHU	chr7	103019424	103076870	loss	57447	3
KHAH041	KHU	chr7	103044315	103134520	loss	90206	4
KHAH044	KHU	chr7	103044315	103134520	loss	90206	4
KHSU006	KHU	chr7	103044315	103158019	gain	113705	5
KHSD009	KHU	chr7	103044315	103100023	loss	55709	3
KHDZ020	KHU	chr7	103044315	103134520	loss	90206	4
KHDZ015	KHU	chr7	106883932	106928005	loss	44074	3
KHSU010	KHU	chr7	110242411	110286121	loss	43711	3
KHSU006	KHU	chr7	110265454	110306440	loss	40987	3
KHDZ019	KHU	chr7	110265454	110306440	loss	40987	3
KHSU011	KHU	chr8	4768764	4818811	loss	50048	3
KHDZ005	KHU	chr8	4768764	4818811	loss	50048	3
KHKR014	KHU	chr8	7084213	7165127	loss	80915	3
KHKR017	KHU	chr8	7084213	7165127	loss	80915	3
KHAH081	KHU	chr8	7966595	8055531	gain	88937	3
KHDZ008	KHU	chr8	7966595	8055531	gain	88937	3
KHAH059	KHU	chr8	8005581	8159231	gain	153651	3
KHSU024	KHU	chr8	9549996	9615921	loss	65926	4
KHSU017	KHU	chr8	12513209	12557060	gain	43852	3
KHDZ031	KHU	chr8	12557060	12609560	loss	52501	3
KHAH040	KHU	chr8	12846089	12972315	gain	126227	6
KHAH087	KHU	chr8	14306277	14381755	loss	75479	3
KHAH061	KHU	chr8	18551956	18614547	loss	62592	3
KHAH081	KHU	chr8	18551956	18614547	loss	62592	3
KHST007	KHU	chr8	18551956	18614547	loss	62592	3
KHDZ008	KHU	chr8	18551956	18614547	loss	62592	3
KHAH200	KHU	chr8	22856807	22911630	loss	54824	3
KHAH047	KHU	chr8	23057717	23116320	loss	58604	3
KHSU010	KHU	chr8	24392066	24410834	gain	18769	3
KHSU011	KHU	chr8	24392066	24410834	gain	18769	3
KHAH051	KHU	chr8	24392066	24410834	gain	18769	3
KHAH078	KHU	chr8	24392066	24410834	gain	18769	3
KHDZ033	KHU	chr8	24392066	24410834	gain	18769	3
KHDZ034	KHU	chr8	24392066	24410834	gain	18769	3
KHSD012	KHU	chr8	24392066	24410834	gain	18769	3
KHSU007	KHU	chr8	24632771	24701683	gain	68913	3
KHSU008	KHU	chr8	26075882	26136325	gain	60444	3
KHAH080	KHU	chr8	29205502	29468060	loss	262559	8
KHSD006	KHU	chr8	30295952	30326072	loss	30121	3
KHAH079	KHU	chr8	32129670	32399654	loss	269985	3
KHSU020	KHU	chr8	32489851	32658557	loss	168707	5
KHAH065	KHU	chr8	34657848	34737407	loss	79560	3
KHSD007	KHU	chr8	38899124	38981034	gain	81911	3
KHSD009	KHU	chr8	38899124	38981034	gain	81911	3
KHST007	KHU	chr8	38899124	38981034	gain	81911	3
KHST009	KHU	chr8	38899124	38981034	gain	81911	3
KHST011	KHU	chr8	38899124	38981034	gain	81911	3
KHST013	KHU	chr8	38899124	38981034	gain	81911	3
KHST015	KHU	chr8	38899124	38981034	gain	81911	3
KHST018	KHU	chr8	38899124	38981034	gain	81911	3
KHST033	KHU	chr8	38899124	38981034	gain	81911	3
KHDZ020	KHU	chr8	38899124	38981034	gain	81911	3
KHDZ021	KHU	chr8	38899124	38981034	gain	81911	3
KHDZ029	KHU	chr8	38899124	38981034	gain	81911	3
KHDZ036	KHU	chr8	38899124	38981034	gain	81911	3
KHDZ016	KHU	chr8	38899124	38981034	gain	81911	3
KHDZ015	KHU	chr8	38899124	38981034	gain	81911	3
KHDZ014	KHU	chr8	38899124	38981034	gain	81911	3
KHDZ013	KHU	chr8	38899124	38981034	gain	81911	3
KHSU026	KHU	chr8	38899124	38981034	gain	81911	3
KHDZ005	KHU	chr8	38899124	38981034	gain	81911	3
KHAH004	KHU	chr8	38938043	39020261	gain	82219	3
KHAH007	KHU	chr8	38938043	39020261	gain	82219	3
KHAH023	KHU	chr8	38938043	39020261	gain	82219	3
KHAH028	KHU	chr8	38938043	39020261	gain	82219	3
KHAH031	KHU	chr8	38938043	39020261	gain	82219	3
KHAH033	KHU	chr8	38938043	39020261	gain	82219	3
KHAH036	KHU	chr8	38938043	39020261	gain	82219	3
KHAH037	KHU	chr8	38938043	39020261	gain	82219	3
KHAH039	KHU	chr8	38938043	39020261	gain	82219	3
KHAH041	KHU	chr8	38938043	39020261	gain	82219	3
KHAH043	KHU	chr8	38938043	39020261	gain	82219	3
KHSH005	KHU	chr8	38938043	39020261	gain	82219	3
KHST012	KHU	chr8	38938043	39020261	gain	82219	3
KHAH200	KHU	chr8	38981034	39035018	gain	53985	3
KHAH032	KHU	chr8	38981034	39035018	gain	53985	3
KHAH040	KHU	chr8	38981034	39035018	gain	53985	3
KHAH044	KHU	chr8	38981034	39035018	gain	53985	3
KHSD010	KHU	chr8	38981034	39035018	gain	53985	3
KHSH006	KHU	chr8	38981034	39035018	gain	53985	3
KHST002	KHU	chr8	38981034	39035018	gain	53985	3
KHST034	KHU	chr8	38981034	39035018	gain	53985	3
KHST035	KHU	chr8	38981034	39035018	gain	53985	3
KHST036	KHU	chr8	38981034	39035018	gain	53985	3
KHDZ023	KHU	chr8	38981034	39035018	gain	53985	3
KHDZ030	KHU	chr8	38981034	39035018	gain	53985	3
KHDZ031	KHU	chr8	38981034	39035018	gain	53985	3
KHDZ033	KHU	chr8	38981034	39035018	gain	53985	3
KHDZ034	KHU	chr8	38981034	39035018	gain	53985	3
KHDZ019	KHU	chr8	38981034	39035018	gain	53985	3
KHDZ012	KHU	chr8	38981034	39035018	gain	53985	3
KHDZ008	KHU	chr8	38981034	39035018	gain	53985	3
KHSU025	KHU	chr8	38981034	39035018	gain	53985	3
KHSD012	KHU	chr8	38981034	39035018	gain	53985	3
KHSD010	KHU	chr8	40945675	40992375	gain	46701	3
KHAH082	KHU	chr8	40985252	41069806	gain	84555	3
KHDZ001	KHU	chr8	42058064	42083436	loss	25373	3
KHAH050	KHU	chr8	42577853	42633446	loss	55594	3
KHAH056	KHU	chr8	45793854	45821070	gain	27217	3
KHAH059	KHU	chr8	50367390	50440979	loss	73590	3
KHAH046	KHU	chr8	52968212	53038392	gain	70181	3
KHDZ023	KHU	chr8	55532023	55596600	gain	64578	3
KHAH047	KHU	chr8	56553651	56816568	loss	262918	9
KHKR004	KHU	chr8	58900394	58931836	loss	31443	3
KHSU007	KHU	chr8	58931836	59073377	loss	141542	5
KHSU010	KHU	chr8	58931836	59012560	loss	80725	3
KHAH084	KHU	chr8	58931836	59012560	loss	80725	3
KHAH060	KHU	chr8	63437471	63530200	loss	92730	5
KHST034	KHU	chr8	63483035	63530200	loss	47166	3
KHSU024	KHU	chr8	64621494	64667691	loss	46198	3
KHAH056	KHU	chr8	64621494	64667691	loss	46198	3
KHAH048	KHU	chr8	65128280	65181035	gain	52756	3
KHAH057	KHU	chr8	65128280	65181035	gain	52756	3
KHAH062	KHU	chr8	65152797	65228677	gain	75881	3
KHAH063	KHU	chr8	68524026	68637580	gain	113555	3
KHDZ036	KHU	chr8	68524026	68637580	gain	113555	3
KHSD001	KHU	chr8	69246973	69296448	gain	49476	3
KHAH057	KHU	chr8	69296448	69361787	gain	65340	3
KHAH032	KHU	chr8	70856524	71024270	gain	167747	6
KHAH043	KHU	chr8	70856524	71024270	gain	167747	6
KHAH061	KHU	chr8	71024270	71050942	loss	26673	3
KHAH045	KHU	chr8	72451960	72646350	loss	194391	5
KHSU018	KHU	chr8	75541023	75616009	loss	74987	3
KHSU010	KHU	chr8	76020386	76340977	loss	320592	10
KHAH085	KHU	chr8	76044220	76118895	gain	74676	3
KHST033	KHU	chr8	76044220	76212013	loss	167794	6
KHDZ008	KHU	chr8	78566054	78666444	gain	100391	4
KHKR011	KHU	chr8	79625560	79684952	gain	59393	3
KHAH087	KHU	chr8	79647169	79704830	gain	57662	3
KHDZ014	KHU	chr8	83540852	83611306	loss	70455	3
KHAH056	KHU	chr8	86983694	87052109	gain	68416	3
KHSU017	KHU	chr8	90926872	90996036	gain	69165	3
KHAH051	KHU	chr8	92464072	92495782	gain	31711	3
KHSU008	KHU	chr8	92474567	92526871	gain	52305	3
KHAH033	KHU	chr8	94273431	94359131	gain	85701	3
KHAH041	KHU	chr8	94273431	94359131	gain	85701	3
KHAH082	KHU	chr8	94679243	94753600	gain	74358	3
KHAH062	KHU	chr8	95277401	95329035	gain	51635	3
KHAH039	KHU	chr8	97575846	97649360	loss	73515	3
KHAH007	KHU	chr8	97615485	97666700	loss	51216	3
KHAH036	KHU	chr8	97615485	97666700	loss	51216	3
KHAH043	KHU	chr8	100388121	100474155	gain	86035	4
KHAH044	KHU	chr8	100416843	100474155	gain	57313	3
KHDZ015	KHU	chr8	106990460	107060224	loss	69765	3
KHKR011	KHU	chr8	107499029	107574405	loss	75377	3
KHAH045	KHU	chr8	107499029	107574405	loss	75377	3
KHAH050	KHU	chr8	107499029	107574405	loss	75377	3
KHAH037	KHU	chr8	107502532	107644838	gain	142307	4
KHSU011	KHU	chr8	107574405	107644838	gain	70434	3
KHAH056	KHU	chr8	109078535	109146867	gain	68333	3
KHAH023	KHU	chr8	111534691	111598389	loss	63699	4
KHKR014	KHU	chr8	111534691	111598389	loss	63699	4
KHSU006	KHU	chr8	111534691	111624457	loss	89767	5
KHSU007	KHU	chr8	111534691	111598389	loss	63699	4
KHAH045	KHU	chr8	111534691	111598389	loss	63699	4
KHAH082	KHU	chr8	111534691	111598389	loss	63699	4
KHAH087	KHU	chr8	111534691	111598389	loss	63699	4
KHAH037	KHU	chr8	111570806	111598389	loss	27584	3
KHAH081	KHU	chr8	111570806	111598389	gain	27584	3
KHST007	KHU	chr8	111570806	111598389	gain	27584	3
KHSU010	KHU	chr8	111587792	111624457	loss	36666	3
KHAH059	KHU	chr8	111587792	111624457	gain	36666	3
KHAH062	KHU	chr8	111587792	111624457	loss	36666	3
KHAH063	KHU	chr8	111587792	111624457	loss	36666	3
KHAH078	KHU	chr8	111587792	111624457	gain	36666	3
KHSD001	KHU	chr8	111587792	111624457	loss	36666	3
KHST002	KHU	chr8	111587792	111624457	loss	36666	3
KHSD012	KHU	chr8	111587792	111624457	loss	36666	3
KHAH085	KHU	chr8	114083092	114164111	loss	81020	3
KHSU020	KHU	chr8	114127711	114252493	loss	124783	4
KHSU024	KHU	chr8	114127711	114277305	loss	149595	5
KHAH076	KHU	chr8	114127711	114252493	loss	124783	4
KHAH037	KHU	chr8	116160601	116290580	gain	129980	5
KHAH023	KHU	chr8	116230280	116290580	gain	60301	3
KHAH031	KHU	chr8	116230280	116290580	gain	60301	3
KHAH040	KHU	chr8	116230280	116290580	gain	60301	3
KHAH043	KHU	chr8	116230280	116290580	gain	60301	3
KHAH200	KHU	chr9	10742380	10893768	loss	151389	3
KHAH078	KHU	chr9	14475340	14543230	loss	67891	3
KHDZ036	KHU	chr9	14475340	14543230	loss	67891	3
KHDZ008	KHU	chr9	14475340	14568139	loss	92800	4
KHKR004	KHU	chr9	14543230	14601437	loss	58208	3
KHAH076	KHU	chr9	18011266	18055066	loss	43801	3
KHDZ015	KHU	chr9	18011266	18055066	loss	43801	3
KHSU007	KHU	chr9	19231655	19297581	loss	65927	3
KHAH084	KHU	chr9	20887664	20941194	loss	53531	3
KHST018	KHU	chr9	28978544	29028443	loss	49900	3
KHKR020	KHU	chr9	29228918	29283385	loss	54468	3
KHKR020	KHU	chr9	30606428	30747408	loss	140981	4
KHST007	KHU	chr9	30866610	30961736	gain	95127	4
KHAH064	KHU	chr9	30903625	30992626	gain	89002	4
KHAH041	KHU	chr9	32186336	32261260	gain	74925	3
KHDZ013	KHU	chr9	32186336	32261260	gain	74925	3
KHSD001	KHU	chr9	32237530	32288322	gain	50793	3
KHSH001	KHU	chr9	32237530	32288322	gain	50793	3
KHSD006	KHU	chr9	34480920	34524894	gain	43975	3
KHAH048	KHU	chr9	36082548	36156687	gain	74140	3
KHAH057	KHU	chr9	36858518	36995199	gain	136682	4
KHSU011	KHU	chr9	36883095	36995199	gain	112105	3
KHST002	KHU	chr9	36953165	37033278	gain	80114	3
KHAH200	KHU	chr9	37510987	37588877	loss	77891	3
KHAH063	KHU	chr9	37588877	37640970	loss	52094	3
KHDZ019	KHU	chr9	37588877	37640970	loss	52094	3
KHSU010	KHU	chr9	38580764	38631636	gain	50873	3
KHDZ036	KHU	chr9	38580764	38631636	gain	50873	3
KHSU007	KHU	chr9	42999397	43062804	loss	63408	3
KHSU006	KHU	chr9	48575732	48695453	loss	119722	5
KHSD009	KHU	chr9	48603035	48695453	gain	92419	4
KHST035	KHU	chr9	49172140	49264852	gain	92713	4
KHAH085	KHU	chr9	62716777	62792709	loss	75933	3
KHSD006	KHU	chr9	62716777	62792709	loss	75933	3
KHSH001	KHU	chr9	62716777	62792709	loss	75933	3
KHST035	KHU	chr9	62716777	62792709	loss	75933	3
KHDZ001	KHU	chr9	62772876	62830823	loss	57948	3
KHAH057	KHU	chr9	65162211	65216749	loss	54539	3
KHSU025	KHU	chr9	68579466	68620258	loss	40793	3
KHDZ020	KHU	chr9	70164324	70211292	gain	46969	3
KHAH032	KHU	chr9	70211292	70277519	gain	66228	3
KHAH033	KHU	chr9	70211292	70277519	gain	66228	3
KHAH079	KHU	chr9	70243520	70299759	loss	56240	3
KHST011	KHU	chr9	70243520	70299759	loss	56240	3
KHST007	KHU	chr9	72937315	73109673	gain	172359	8
KHSH005	KHU	chr9	73033099	73109673	gain	76575	4
KHAH044	KHU	chr9	74334160	74719727	gain	385568	11
KHAH058	KHU	chr9	76765948	76846062	loss	80115	3
KHAH031	KHU	chr9	79260836	79357052	gain	96217	3
KHKR017	KHU	chr9	80222281	80280930	gain	58650	3
KHAH068	KHU	chr9	81192950	81272674	gain	79725	3
KHAH057	KHU	chr9	84497970	84560127	gain	62158	3
KHST015	KHU	chr9	84497970	84560127	loss	62158	3
KHKR014	KHU	chr9	84714617	84761965	gain	47349	3
KHSU006	KHU	chr9	84746631	84796764	gain	50134	3
KHSU007	KHU	chr9	84746631	84796764	gain	50134	3
KHAH045	KHU	chr9	84761965	84828914	gain	66950	3
KHAH055	KHU	chr9	85535960	85599348	gain	63389	3
KHAH051	KHU	chr9	85570678	85628775	gain	58098	3
KHAH076	KHU	chr9	85570678	85628775	gain	58098	3
KHAH062	KHU	chr9	92307794	92565845	gain	258052	7
KHSH001	KHU	chr9	92307794	92687359	gain	379566	9
KHAH056	KHU	chr9	94954953	95044640	loss	89688	4
KHKR011	KHU	chr9	95449174	95502851	loss	53678	3
KHSH003	KHU	chr9	97143176	97218945	loss	75770	4
KHAH063	KHU	chr9	97461498	97517280	gain	55783	3
KHSU017	KHU	chr9	100126978	100185481	gain	58504	4
KHSD009	KHU	chr9	100561869	101266997	loss	705129	4
KHST018	KHU	chr9	100561869	101266997	loss	705129	4
KHKR014	KHU	chr9	102148506	102438444	loss	289939	8
KHKR004	KHU	chr9	102193378	102300542	loss	107165	3
KHAH060	KHU	chr9	102649281	102713036	gain	63756	3
KHAH048	KHU	chr9	104217039	104352906	loss	135868	5
KHSD009	KHU	chr9	104217039	104352906	loss	135868	5
KHDZ005	KHU	chr9	104217039	104352906	loss	135868	5
KHAH057	KHU	chr9	104919872	104989609	loss	69738	3
KHDZ036	KHU	chr9	106900463	106989076	loss	88614	3
KHAH041	KHU	chr10	466318	779944	gain	313627	10
KHAH043	KHU	chr10	558003	745935	gain	187933	7
KHAH023	KHU	chr10	691058	745935	gain	54878	3
KHAH031	KHU	chr10	4064114	4217149	loss	153036	6
KHST009	KHU	chr10	6483481	6570244	loss	86764	3
KHDZ030	KHU	chr10	8445881	8577506	gain	131626	5
KHAH023	KHU	chr10	11328564	11577925	gain	249362	7
KHAH043	KHU	chr10	11328564	11577925	gain	249362	7
KHAH048	KHU	chr10	12290983	12351579	gain	60597	3
KHDZ030	KHU	chr10	17785137	17876283	gain	91147	4
KHDZ014	KHU	chr10	18231602	18298274	loss	66673	3
KHKR011	KHU	chr10	21494074	21547341	gain	53268	3
KHAH040	KHU	chr10	22538348	22637855	gain	99508	5
KHAH046	KHU	chr10	28348193	28438454	gain	90262	3
KHAH050	KHU	chr10	28348193	28438454	gain	90262	3
KHAH051	KHU	chr10	28348193	28438454	gain	90262	3
KHSH006	KHU	chr10	28348193	28438454	gain	90262	3
KHST034	KHU	chr10	28348193	28438454	gain	90262	3
KHDZ008	KHU	chr10	28348193	28438454	gain	90262	3
KHKR011	KHU	chr10	28399534	28470199	gain	70666	3
KHSU024	KHU	chr10	29852813	29903077	gain	50265	3
KHDZ036	KHU	chr10	31197101	31236407	gain	39307	3
KHST011	KHU	chr10	37192788	37404860	gain	212073	4
KHAH046	KHU	chr10	38604866	38643207	gain	38342	3
KHAH062	KHU	chr10	38604866	38643207	gain	38342	3
KHAH064	KHU	chr10	38604866	38643207	gain	38342	3
KHAH080	KHU	chr10	38604866	38643207	gain	38342	3
KHDZ023	KHU	chr10	38604866	38643207	gain	38342	3
KHDZ034	KHU	chr10	38604866	38643207	gain	38342	3
KHAH007	KHU	chr10	40460298	40596378	gain	136081	4
KHAH057	KHU	chr10	40460298	40530018	gain	69721	3
KHSD009	KHU	chr10	40460298	40530018	loss	69721	3
KHAH045	KHU	chr10	43157961	43333351	loss	175391	6
KHSD007	KHU	chr10	43157961	43282558	gain	124598	4
KHAH068	KHU	chr10	43183439	43333351	loss	149913	5
KHAH060	KHU	chr10	43282558	43333351	loss	50794	3
KHDZ031	KHU	chr10	43309942	43637888	loss	327947	10
KHAH047	KHU	chr10	52265116	52351402	loss	86287	4
KHDZ015	KHU	chr10	53746491	53908642	loss	162152	5
KHAH060	KHU	chr10	55486158	55649406	gain	163249	3
KHSD010	KHU	chr10	58307623	58372590	loss	64968	3
KHSD012	KHU	chr10	58307623	58372590	loss	64968	3
KHAH048	KHU	chr10	60233312	60280668	gain	47357	3
KHDZ013	KHU	chr10	60233312	60280668	gain	47357	3
KHAH081	KHU	chr10	63043391	63113072	gain	69682	3
KHST015	KHU	chr10	65542366	65663402	gain	121037	5
KHAH050	KHU	chr10	65604294	65663402	gain	59109	3
KHSD007	KHU	chr10	65604294	65663402	gain	59109	3
KHSH005	KHU	chr10	65604294	65663402	gain	59109	3
KHDZ015	KHU	chr10	65604294	65663402	gain	59109	3
KHDZ014	KHU	chr10	65604294	65663402	gain	59109	3
KHAH007	KHU	chr10	68472287	68569810	gain	97524	5
KHAH028	KHU	chr10	68472287	68569810	gain	97524	5
KHSH003	KHU	chr10	70860078	70936402	gain	76325	5
KHST011	KHU	chr10	70860078	70936402	gain	76325	5
KHDZ013	KHU	chr10	72203911	72413526	loss	209616	7
KHKR011	KHU	chr10	72266178	72369340	loss	103163	4
KHKR014	KHU	chr10	72440018	72549985	gain	109968	5
KHAH023	KHU	chr10	72707522	72801086	gain	93565	5
KHSU025	KHU	chr10	72758999	72801086	gain	42088	3
KHST033	KHU	chr10	76137768	76206629	loss	68862	3
KHAH080	KHU	chr10	78616337	78698395	gain	82059	3
KHSU024	KHU	chr10	84332580	84379309	loss	46730	3
KHST011	KHU	chr10	85338925	85421630	loss	82706	4
KHAH085	KHU	chr10	86101404	86225268	loss	123865	3
KHKR004	KHU	chr10	87069458	87184156	loss	114699	3
KHDZ033	KHU	chr10	87069458	87184156	loss	114699	3
KHSD009	KHU	chr10	87092352	87241464	loss	149113	3
KHST007	KHU	chr10	87092352	87359984	loss	267633	6
KHST013	KHU	chr10	87092352	87241464	loss	149113	3
KHDZ013	KHU	chr10	87092352	87241464	loss	149113	3
KHAH057	KHU	chr10	88531264	88650017	gain	118754	4
KHAH064	KHU	chr10	88593094	88650017	loss	56924	3
KHAH068	KHU	chr10	88593094	88650017	loss	56924	3
KHST013	KHU	chr10	88593094	88650017	loss	56924	3
KHST018	KHU	chr10	88593094	88650017	loss	56924	3
KHST033	KHU	chr10	88593094	88650017	loss	56924	3
KHDZ021	KHU	chr10	88593094	88650017	loss	56924	3
KHAH062	KHU	chr10	90708913	91042430	gain	333518	7
KHSU017	KHU	chr10	90755807	91042430	gain	286624	6
KHKR020	KHU	chr10	90920288	91042430	gain	122143	3
KHAH023	KHU	chr10	90948031	91158966	gain	210936	3
KHAH031	KHU	chr10	90948031	91158966	gain	210936	3
KHAH050	KHU	chr10	93678727	93871626	loss	192900	6
KHAH064	KHU	chr10	94069971	94154804	gain	84834	3
KHAH068	KHU	chr10	96804633	96855623	gain	50991	3
KHDZ020	KHU	chr10	96804633	96855623	gain	50991	3
KHSD007	KHU	chr10	100674097	100781304	loss	107208	3
KHAH058	KHU	chr10	100781304	100842203	loss	60900	3
KHSH005	KHU	chr10	100781304	101278227	loss	496924	17
KHDZ023	KHU	chr10	100781304	100927153	loss	145850	5
KHAH004	KHU	chr11	1204068	1513479	loss	309412	10
KHDZ001	KHU	chr11	6265369	6387122	loss	121754	4
KHAH055	KHU	chr11	12884241	13082672	gain	198432	7
KHAH057	KHU	chr11	12884241	13082672	gain	198432	7
KHAH046	KHU	chr11	13029332	13138191	gain	108860	5
KHAH085	KHU	chr11	13029332	13138191	gain	108860	5
KHAH068	KHU	chr11	13029332	13138191	gain	108860	5
KHSU018	KHU	chr11	13082672	13138191	gain	55520	3
KHAH200	KHU	chr11	13583536	13702753	gain	119218	4
KHST012	KHU	chr11	13583536	13756360	gain	172825	6
KHST007	KHU	chr11	13724873	13791991	gain	67119	3
KHSU010	KHU	chr11	14703421	14760317	loss	56897	3
KHAH079	KHU	chr11	14703421	14760317	loss	56897	3
KHST034	KHU	chr11	14760317	14816404	loss	56088	3
KHDZ008	KHU	chr11	16645982	16829406	gain	183425	4
KHAH047	KHU	chr11	17949964	17999540	gain	49577	3
KHAH056	KHU	chr11	20453255	20509716	loss	56462	3
KHSD001	KHU	chr11	27719116	27814283	gain	95168	3
KHST036	KHU	chr11	28007556	28105821	loss	98266	3
KHKR011	KHU	chr11	28105821	28343252	loss	237432	6
KHSD009	KHU	chr11	28134998	28196544	loss	61547	3
KHSD012	KHU	chr11	28169887	28315315	loss	145429	3
KHSU008	KHU	chr11	28855846	28954638	gain	98793	3
KHKR004	KHU	chr11	29249833	29305512	loss	55680	3
KHAH082	KHU	chr11	34165668	34233050	loss	67383	3
KHAH081	KHU	chr11	35795301	35927872	gain	132572	3
KHAH007	KHU	chr11	43094232	43147927	loss	53696	3
KHAH061	KHU	chr11	43094232	43147927	loss	53696	3
KHAH041	KHU	chr11	43316646	43435141	loss	118496	3
KHAH044	KHU	chr11	43316646	43435141	loss	118496	3
KHDZ019	KHU	chr11	43316646	43435141	loss	118496	3
KHSU026	KHU	chr11	45223591	45304641	loss	81051	4
KHSU011	KHU	chr11	50850672	50901981	loss	51310	3
KHSU020	KHU	chr11	50850672	50901981	loss	51310	3
KHAH048	KHU	chr11	50850672	50901981	loss	51310	3
KHAH062	KHU	chr11	50850672	50901981	loss	51310	3
KHAH076	KHU	chr11	50850672	50901981	loss	51310	3
KHST011	KHU	chr11	50850672	50901981	loss	51310	3
KHAH058	KHU	chr11	50901981	50987448	loss	85468	3
KHAH087	KHU	chr11	50901981	50987448	loss	85468	3
KHDZ036	KHU	chr11	50901981	50987448	loss	85468	3
KHSU025	KHU	chr11	50901981	50987448	loss	85468	3
KHDZ005	KHU	chr11	50901981	50987448	loss	85468	3
KHAH085	KHU	chr11	59281915	59339084	loss	57170	3
KHAH057	KHU	chr11	59968780	60018814	loss	50035	3
KHSH006	KHU	chr11	59968780	60018814	loss	50035	3
KHST007	KHU	chr11	59968780	60018814	loss	50035	3
KHAH004	KHU	chr11	59990299	60081353	loss	91055	3
KHAH040	KHU	chr11	59990299	60081353	loss	91055	3
KHAH051	KHU	chr11	60018814	60208599	loss	189786	3
KHAH065	KHU	chr11	64336107	64466540	loss	130434	6
KHSD001	KHU	chr11	64336107	64547011	gain	210905	8
KHAH084	KHU	chr11	65961878	66178123	gain	216246	5
KHAH032	KHU	chr11	68980353	69167549	gain	187197	5
KHAH041	KHU	chr11	68980353	69167549	gain	187197	5
KHAH040	KHU	chr11	69008583	69167549	gain	158967	4
KHAH043	KHU	chr11	69008583	69167549	gain	158967	4
KHKR004	KHU	chr11	70394760	70441001	gain	46242	3
KHAH078	KHU	chr11	75264628	75334203	loss	69576	3
KHAH032	KHU	chr11	78142514	79915363	gain	1772850	17
KHAH047	KHU	chr11	78826725	79004933	loss	178209	3
KHAH048	KHU	chr11	78826725	79004933	loss	178209	3
KHAH059	KHU	chr11	78826725	79004933	loss	178209	3
KHKR020	KHU	chr11	78874446	79036997	loss	162552	3
KHAH058	KHU	chr11	78874446	79185725	loss	311280	4
KHAH077	KHU	chr11	78874446	79185725	loss	311280	4
KHAH057	KHU	chr11	78874446	79185725	loss	311280	4
KHST002	KHU	chr11	78874446	79185725	loss	311280	4
KHDZ021	KHU	chr11	78874446	79185725	loss	311280	4
KHAH007	KHU	chr11	79004933	79185725	loss	180793	3
KHAH036	KHU	chr11	79004933	79185725	loss	180793	3
KHAH045	KHU	chr11	79004933	79203830	loss	198898	4
KHAH046	KHU	chr11	79004933	79894214	loss	889282	7
KHAH081	KHU	chr11	79004933	79185725	loss	180793	3
KHST012	KHU	chr11	79004933	79185725	loss	180793	3
KHST036	KHU	chr11	79004933	79185725	loss	180793	3
KHDZ020	KHU	chr11	79004933	79185725	loss	180793	3
KHDZ016	KHU	chr11	79004933	79185725	loss	180793	3
KHDZ014	KHU	chr11	79004933	79185725	loss	180793	3
KHDZ001	KHU	chr11	79004933	79185725	loss	180793	3
KHAH080	KHU	chr11	81369850	81465082	loss	95233	3
KHAH055	KHU	chr11	84067750	84121465	loss	53716	3
KHAH082	KHU	chr11	84067750	84121465	loss	53716	3
KHAH087	KHU	chr11	84121465	84177001	loss	55537	3
KHDZ013	KHU	chr11	85067493	85117225	loss	49733	3
KHAH004	KHU	chr11	85291898	85585873	gain	293976	10
KHAH047	KHU	chr11	85513317	85563284	gain	49968	3
KHAH044	KHU	chr11	85563284	85617080	gain	53797	3
KHSU017	KHU	chr11	85563284	85682785	gain	119502	4
KHSH001	KHU	chr11	85563284	85682785	gain	119502	4
KHST013	KHU	chr11	85563284	85682785	gain	119502	4
KHST035	KHU	chr11	85563284	85682785	gain	119502	4
KHDZ008	KHU	chr11	85585873	85682785	gain	96913	3
KHAH041	KHU	chr11	86083004	86140892	gain	57889	3
KHSH006	KHU	chr11	86193058	86262373	gain	69316	4
KHSU006	KHU	chr11	87949491	88005545	gain	56055	3
KHSU019	KHU	chr11	88114496	88197912	gain	83417	3
KHAH079	KHU	chr11	90848414	91064593	loss	216180	4
KHSD007	KHU	chr11	90848414	90998737	loss	150324	3
KHAH064	KHU	chr11	93690226	93757847	gain	67622	3
KHDZ020	KHU	chr11	94292524	94457642	loss	165119	5
KHDZ020	KHU	chr11	97034100	97111288	gain	77189	3
KHAH065	KHU	chr11	98014917	98063002	gain	48086	3
KHSD010	KHU	chr11	98577832	98642194	gain	64363	3
KHST033	KHU	chr11	98577832	98642194	gain	64363	3
KHDZ013	KHU	chr11	99624415	99802704	gain	178290	6
KHAH068	KHU	chr11	100854843	100993495	gain	138653	6
KHAH043	KHU	chr11	102201347	102232318	gain	30972	3
KHAH200	KHU	chr12	2109627	2204771	gain	95145	3
KHSU017	KHU	chr12	2142480	2268098	loss	125619	3
KHAH045	KHU	chr12	5602828	5656443	loss	53616	3
KHAH087	KHU	chr12	5602828	5656443	loss	53616	3
KHST033	KHU	chr12	6355105	6472335	loss	117231	3
KHAH058	KHU	chr12	7528813	7592914	gain	64102	3
KHAH080	KHU	chr12	13600811	13659874	loss	59064	3
KHAH057	KHU	chr12	13600811	13659874	loss	59064	3
KHAH063	KHU	chr12	13626747	13688394	loss	61648	3
KHST002	KHU	chr12	13626747	13688394	loss	61648	3
KHSU006	KHU	chr12	13659874	13721720	loss	61847	3
KHAH077	KHU	chr12	13659874	13721720	loss	61847	3
KHAH062	KHU	chr12	15024107	15066427	loss	42321	3
KHST012	KHU	chr12	15024107	15066427	loss	42321	3
KHKR020	KHU	chr12	15066427	15144657	loss	78231	3
KHDZ016	KHU	chr12	15578975	15750545	loss	171571	7
KHDZ005	KHU	chr12	15671684	15750545	loss	78862	4
KHSD009	KHU	chr12	16701370	16801409	loss	100040	5
KHSU007	KHU	chr12	16751126	16801409	loss	50284	3
KHSU010	KHU	chr12	16751126	16801409	loss	50284	3
KHAH055	KHU	chr12	16751126	16801409	loss	50284	3
KHST036	KHU	chr12	18743093	18857359	gain	114267	5
KHAH058	KHU	chr12	20291704	20349856	gain	58153	3
KHSD010	KHU	chr12	20291704	20349856	loss	58153	3
KHDZ013	KHU	chr12	22853085	23006045	loss	152961	4
KHAH057	KHU	chr12	23171884	23393240	gain	221357	7
KHDZ001	KHU	chr12	24045042	24103369	gain	58328	3
KHST015	KHU	chr12	27579771	27639212	loss	59442	3
KHDZ008	KHU	chr12	27579771	27639212	loss	59442	3
KHAH078	KHU	chr12	28556951	28656640	gain	99690	3
KHST002	KHU	chr12	28556951	28656640	gain	99690	3
KHDZ008	KHU	chr12	33487090	33681536	loss	194447	6
KHAH055	KHU	chr12	34642142	34764812	gain	122671	3
KHST034	KHU	chr12	34642142	34764812	gain	122671	3
KHST036	KHU	chr12	36233659	36291280	loss	57622	3
KHAH046	KHU	chr12	37327127	37477426	loss	150300	3
KHSU017	KHU	chr12	37477426	37598942	loss	121517	5
KHAH082	KHU	chr12	37477426	37579007	loss	101582	4
KHDZ033	KHU	chr12	37477426	37559618	loss	82193	3
KHSU011	KHU	chr12	39508775	39556174	loss	47400	3
KHSU020	KHU	chr12	41471444	41541705	loss	70262	3
KHAH050	KHU	chr12	41471444	41571194	loss	99751	4
KHAH076	KHU	chr12	41471444	41541705	loss	70262	3
KHAH077	KHU	chr12	41471444	41541705	loss	70262	3
KHST018	KHU	chr12	41471444	41541705	loss	70262	3
KHDZ029	KHU	chr12	41471444	41541705	loss	70262	3
KHAH200	KHU	chr12	41506481	41571194	loss	64714	3
KHAH041	KHU	chr12	41506481	41571194	loss	64714	3
KHAH044	KHU	chr12	41506481	41571194	loss	64714	3
KHAH082	KHU	chr12	41506481	41571194	loss	64714	3
KHSD009	KHU	chr12	41506481	41571194	loss	64714	3
KHAH087	KHU	chr12	41541705	41621484	loss	79780	3
KHAH023	KHU	chr12	44182113	44239686	loss	57574	3
KHAH077	KHU	chr12	44804140	44906560	gain	102421	4
KHAH064	KHU	chr12	44866192	44933228	gain	67037	3
KHDZ023	KHU	chr12	44866192	44933228	gain	67037	3
KHDZ034	KHU	chr12	46043401	46112678	gain	69278	3
KHAH057	KHU	chr12	46088253	46168084	loss	79832	3
KHAH050	KHU	chr12	47209146	47331209	gain	122064	6
KHDZ023	KHU	chr12	47209146	47275286	gain	66141	4
KHST035	KHU	chr12	51982909	52040623	gain	57715	3
KHAH047	KHU	chr12	53132239	53213305	loss	81067	3
KHSU011	KHU	chr12	56468256	56527720	gain	59465	3
KHST012	KHU	chr12	62545994	62618584	loss	72591	3
KHAH081	KHU	chr12	65409090	65470286	loss	61197	3
KHAH041	KHU	chr12	68305451	68445186	loss	139736	3
KHSU007	KHU	chr12	68305451	68445186	loss	139736	3
KHDZ036	KHU	chr12	68305451	68445186	loss	139736	3
KHKR011	KHU	chr12	68354208	68469910	loss	115703	3
KHAH056	KHU	chr12	68354208	68469910	loss	115703	3
KHDZ020	KHU	chr12	68354208	68469910	loss	115703	3
KHST011	KHU	chr12	71085766	71245822	loss	160057	7
KHKR011	KHU	chr12	71115184	71245822	loss	130639	6
KHAH085	KHU	chr12	71161370	71216351	loss	54982	3
KHAH078	KHU	chr12	71189852	71245822	loss	55971	3
KHAH033	KHU	chr12	71801643	71848307	gain	46665	3
KHSU006	KHU	chr12	73965606	74064328	gain	98723	3
KHDZ029	KHU	chr12	79931336	80050211	loss	118876	5
KHSU020	KHU	chr12	81456903	81559975	gain	103073	5
KHAH045	KHU	chr12	85907850	85979246	loss	71397	3
KHAH061	KHU	chr12	85947548	86016781	loss	69234	3
KHST013	KHU	chr12	88237931	88343625	gain	105695	3
KHDZ013	KHU	chr12	89882744	89993786	loss	111043	5
KHAH061	KHU	chr12	91486938	91620108	gain	133171	5
KHSD010	KHU	chr12	91486938	91646200	gain	159263	6
KHSU025	KHU	chr12	91486938	91646200	gain	159263	6
KHAH056	KHU	chr12	94111916	94161934	loss	50019	3
KHST007	KHU	chr12	97402550	97536394	gain	133845	5
KHAH037	KHU	chr12	98180120	98221847	gain	41728	3
KHKR020	KHU	chr12	98685455	98766840	loss	81386	3
KHST007	KHU	chr12	99875694	99954750	gain	79057	3
KHSD010	KHU	chr12	102249392	102323754	gain	74363	3
KHST036	KHU	chr12	102463578	102492811	loss	29234	3
KHKR011	KHU	chr12	102488759	102550124	gain	61366	4
KHST009	KHU	chr12	102916748	103007958	gain	91211	4
KHAH061	KHU	chr12	103556194	103679297	loss	123104	4
KHAH056	KHU	chr12	105695206	105775995	loss	80790	3
KHDZ029	KHU	chr13	3427883	3518253	gain	90371	4
KHAH058	KHU	chr13	4964913	5042807	gain	77895	3
KHAH063	KHU	chr13	4964913	5042807	gain	77895	3
KHAH076	KHU	chr13	4964913	5042807	gain	77895	3
KHAH068	KHU	chr13	4964913	5042807	gain	77895	3
KHST034	KHU	chr13	4964913	5042807	gain	77895	3
KHSH006	KHU	chr13	4985305	5078702	gain	93398	3
KHSU025	KHU	chr13	4985305	5078702	gain	93398	3
KHAH200	KHU	chr13	6108454	6203856	loss	95403	3
KHST012	KHU	chr13	6495454	6637321	loss	141868	5
KHAH077	KHU	chr13	6535446	6637321	loss	101876	3
KHDZ020	KHU	chr13	6535446	6637321	loss	101876	3
KHDZ036	KHU	chr13	6535446	6637321	loss	101876	3
KHAH033	KHU	chr13	7416372	7543919	gain	127548	5
KHAH040	KHU	chr13	14214729	15877008	loss	1662280	4
KHAH062	KHU	chr13	14214729	16971873	loss	2757145	18
KHAH078	KHU	chr13	14214729	14550036	loss	335308	3
KHAH080	KHU	chr13	14214729	14550036	loss	335308	3
KHAH085	KHU	chr13	14214729	14550036	loss	335308	3
KHSH006	KHU	chr13	14214729	14550036	loss	335308	3
KHDZ013	KHU	chr13	14214729	14550036	gain	335308	3
KHAH033	KHU	chr13	14536247	16129055	loss	1592809	4
KHAH046	KHU	chr13	14536247	15877008	gain	1340762	3
KHAH077	KHU	chr13	14536247	16129055	gain	1592809	4
KHST012	KHU	chr13	14536247	16971873	gain	2435627	17
KHST036	KHU	chr13	14536247	16129055	loss	1592809	4
KHAH032	KHU	chr13	14550036	16129055	loss	1579020	3
KHSU011	KHU	chr13	14550036	16129055	loss	1579020	3
KHST035	KHU	chr13	14550036	16129055	loss	1579020	3
KHKR020	KHU	chr13	15877008	16484267	loss	607260	6
KHSU017	KHU	chr13	15877008	16347690	loss	470683	3
KHAH061	KHU	chr13	15877008	17608693	gain	1731686	18
KHDZ019	KHU	chr13	15877008	16347690	loss	470683	3
KHSU025	KHU	chr13	15877008	16347690	loss	470683	3
KHSU026	KHU	chr13	15877008	16347690	loss	470683	3
KHDZ005	KHU	chr13	15877008	17608693	gain	1731686	18
KHAH040	KHU	chr13	16129055	16971873	gain	842819	14
KHST035	KHU	chr13	16347690	16971873	gain	624184	13
KHDZ031	KHU	chr13	16363198	16893991	gain	530794	9
KHAH039	KHU	chr13	16420889	16670053	gain	249165	4
KHAH047	KHU	chr13	16553452	16971873	gain	418422	9
KHSD001	KHU	chr13	16553452	17608693	gain	1055242	12
KHAH028	KHU	chr13	16670053	16971873	gain	301821	8
KHAH036	KHU	chr13	16670053	16971873	gain	301821	8
KHKR011	KHU	chr13	16670053	17608693	gain	938641	11
KHKR017	KHU	chr13	16670053	16893991	gain	223939	5
KHAH200	KHU	chr13	16825638	16931696	loss	106059	5
KHSU008	KHU	chr13	16825638	16893991	loss	68354	4
KHAH048	KHU	chr13	16825638	16971873	loss	146236	7
KHAH051	KHU	chr13	16825638	16855426	loss	29789	3
KHAH059	KHU	chr13	16825638	16931696	loss	106059	5
KHAH060	KHU	chr13	16825638	16931696	loss	106059	5
KHAH064	KHU	chr13	16825638	16931696	loss	106059	5
KHAH057	KHU	chr13	16825638	16931696	loss	106059	5
KHSD007	KHU	chr13	16825638	16931696	loss	106059	5
KHST011	KHU	chr13	16825638	17608693	gain	783056	10
KHST033	KHU	chr13	16825638	16931696	loss	106059	5
KHDZ030	KHU	chr13	16825638	16971873	loss	146236	7
KHDZ034	KHU	chr13	16825638	16931696	loss	106059	5
KHDZ014	KHU	chr13	16825638	17608693	gain	783056	10
KHAH007	KHU	chr13	16844540	16931696	loss	87157	4
KHAH081	KHU	chr13	16844540	17531432	gain	686893	7
KHDZ020	KHU	chr13	17531432	17608693	gain	77262	3
KHSU019	KHU	chr13	17580462	17645807	gain	65346	3
KHST002	KHU	chr13	19246795	19916257	loss	669463	4
KHSU007	KHU	chr13	19338124	19916257	loss	578134	3
KHSU006	KHU	chr13	19487457	19949749	loss	462293	3
KHDZ001	KHU	chr13	19487457	19949749	loss	462293	3
KHAH036	KHU	chr13	23899475	23979255	loss	79781	3
KHAH077	KHU	chr13	23899475	24011471	gain	111997	4
KHKR014	KHU	chr13	25646417	25691958	gain	45542	3
KHST013	KHU	chr13	26851401	26922433	loss	71033	3
KHSU024	KHU	chr13	26901775	26986059	loss	84285	3
KHST007	KHU	chr13	26901775	26986059	loss	84285	3
KHDZ008	KHU	chr13	26901775	26986059	loss	84285	3
KHAH048	KHU	chr13	26922433	27017127	loss	94695	3
KHAH079	KHU	chr13	26922433	27017127	loss	94695	3
KHAH068	KHU	chr13	26922433	27017127	loss	94695	3
KHDZ036	KHU	chr13	26922433	27017127	loss	94695	3
KHSU010	KHU	chr13	27125536	27332886	gain	207351	5
KHAH048	KHU	chr13	36612656	36695529	loss	82874	3
KHDZ033	KHU	chr13	40625833	40810740	loss	184908	6
KHST036	KHU	chr13	40788693	40863549	loss	74857	3
KHAH079	KHU	chr13	51859673	51944885	loss	85213	3
KHKR011	KHU	chr13	51944885	52016087	loss	71203	3
KHAH046	KHU	chr13	51944885	52016087	loss	71203	3
KHAH056	KHU	chr13	51944885	52016087	loss	71203	3
KHST035	KHU	chr13	51944885	52105181	loss	160297	6
KHDZ036	KHU	chr13	51944885	52016087	loss	71203	3
KHDZ008	KHU	chr13	51944885	52016087	loss	71203	3
KHAH050	KHU	chr13	54032861	54094317	gain	61457	3
KHSU020	KHU	chr13	54071441	54133347	gain	61907	3
KHAH045	KHU	chr13	54071441	54133347	gain	61907	3
KHAH028	KHU	chr13	54842417	54966720	gain	124304	4
KHSD006	KHU	chr13	55875818	55948311	gain	72494	4
KHDZ029	KHU	chr13	57017062	57117454	loss	100393	5
KHAH080	KHU	chr13	57144297	57207043	loss	62747	3
KHAH084	KHU	chr13	57144297	57261273	loss	116977	5
KHDZ013	KHU	chr13	59731011	59828043	loss	97033	3
KHSU019	KHU	chr13	62570145	62642115	loss	71971	3
KHST011	KHU	chr13	64348118	64648527	loss	300410	8
KHDZ020	KHU	chr13	66246226	66326425	loss	80200	3
KHAH036	KHU	chr13	67541745	67900393	loss	358649	11
KHSD009	KHU	chr13	69908190	70076072	loss	167883	3
KHST035	KHU	chr13	69908190	70076072	loss	167883	3
KHDZ016	KHU	chr13	69908190	70076072	loss	167883	3
KHSH005	KHU	chr13	76076227	76208764	gain	132538	4
KHST015	KHU	chr13	76208764	76340393	gain	131630	5
KHDZ012	KHU	chr13	76208764	76340393	gain	131630	5
KHAH077	KHU	chr13	76984025	77051930	gain	67906	3
KHSD006	KHU	chr13	77592758	77651371	gain	58614	3
KHDZ020	KHU	chr13	77592758	77651371	gain	58614	3
KHAH033	KHU	chr13	78877356	78973386	loss	96031	3
KHST013	KHU	chr13	78905703	79053954	loss	148252	3
KHSU025	KHU	chr13	78905703	79053954	loss	148252	3
KHDZ005	KHU	chr13	78905703	79053954	loss	148252	3
KHSD010	KHU	chr13	80835033	80942889	gain	107857	6
KHSU007	KHU	chr13	80892444	80942889	gain	50446	3
KHSU010	KHU	chr13	80892444	80942889	gain	50446	3
KHAH047	KHU	chr13	80892444	80942889	gain	50446	3
KHAH056	KHU	chr13	80892444	80942889	gain	50446	3
KHSH006	KHU	chr13	80892444	80942889	gain	50446	3
KHST002	KHU	chr13	80892444	80942889	gain	50446	3
KHST007	KHU	chr13	80892444	80942889	gain	50446	3
KHST036	KHU	chr13	80892444	80942889	gain	50446	3
KHSU017	KHU	chr13	80942889	80994606	gain	51718	3
KHAH058	KHU	chr13	80942889	80994606	gain	51718	3
KHAH044	KHU	chr13	82732981	82776417	gain	43437	3
KHKR011	KHU	chr13	88328561	88399529	loss	70969	3
KHSU010	KHU	chr13	88328561	88399529	loss	70969	3
KHAH068	KHU	chr13	88328561	88399529	loss	70969	3
KHDZ012	KHU	chr13	88328561	88399529	loss	70969	3
KHST012	KHU	chr13	88365508	88437419	loss	71912	3
KHAH033	KHU	chr14	2743364	2989975	gain	246612	7
KHAH037	KHU	chr14	2856962	2989975	gain	133014	4
KHAH039	KHU	chr14	2856962	2989975	gain	133014	4
KHAH080	KHU	chr14	6116707	6161203	gain	44497	3
KHSH003	KHU	chr14	10810589	10871091	loss	60503	3
KHSU024	KHU	chr14	10871091	10926011	loss	54921	3
KHAH060	KHU	chr14	10871091	10926011	loss	54921	3
KHAH065	KHU	chr14	10871091	10971651	loss	100561	5
KHAH087	KHU	chr14	10871091	10926011	loss	54921	3
KHDZ020	KHU	chr14	12887112	13034892	gain	147781	3
KHSU010	KHU	chr14	13074557	13158250	gain	83694	3
KHDZ023	KHU	chr14	13074557	13158250	gain	83694	3
KHAH023	KHU	chr14	14981918	15144705	gain	162788	7
KHAH037	KHU	chr14	14981918	15031264	gain	49347	3
KHAH063	KHU	chr14	15031264	15144705	gain	113442	5
KHSU025	KHU	chr14	20274813	20344363	gain	69551	3
KHAH064	KHU	chr14	20301101	20378797	gain	77697	3
KHST007	KHU	chr14	20301101	20378797	gain	77697	3
KHDZ031	KHU	chr14	20301101	20468524	gain	167424	6
KHSU008	KHU	chr14	21986062	22082341	gain	96280	3
KHDZ020	KHU	chr14	25013976	25224786	gain	210811	7
KHAH061	KHU	chr14	26180086	26274047	loss	93962	3
KHSU026	KHU	chr14	26180086	26274047	loss	93962	3
KHDZ034	KHU	chr14	27093218	27152481	loss	59264	3
KHAH077	KHU	chr14	27687213	27769652	gain	82440	4
KHAH064	KHU	chr14	27934573	27980272	gain	45700	3
KHST015	KHU	chr14	31136622	31195625	gain	59004	3
KHKR011	KHU	chr14	33234185	33302978	loss	68794	3
KHAH061	KHU	chr14	33234185	33302978	loss	68794	3
KHAH058	KHU	chr14	50112604	50164374	loss	51771	3
KHAH078	KHU	chr14	50112604	50164374	loss	51771	3
KHAH084	KHU	chr14	50112604	50164374	loss	51771	3
KHSD009	KHU	chr14	50112604	50164374	loss	51771	3
KHAH079	KHU	chr14	50135602	50198785	loss	63184	3
KHST002	KHU	chr14	50135602	50198785	loss	63184	3
KHAH051	KHU	chr14	52612703	52715119	gain	102417	4
KHSU024	KHU	chr14	53041309	53221348	gain	180040	5
KHSD001	KHU	chr14	53076453	53221348	gain	144896	4
KHSU011	KHU	chr14	53162854	53221348	gain	58495	3
KHAH048	KHU	chr14	53162854	53221348	gain	58495	3
KHAH059	KHU	chr14	53162854	53221348	gain	58495	3
KHAH062	KHU	chr14	53162854	53221348	gain	58495	3
KHAH065	KHU	chr14	53162854	53221348	gain	58495	3
KHST013	KHU	chr14	53162854	53221348	gain	58495	3
KHST018	KHU	chr14	53162854	53221348	gain	58495	3
KHSU017	KHU	chr14	53192339	53241754	gain	49416	3
KHAH045	KHU	chr14	53192339	53241754	gain	49416	3
KHAH064	KHU	chr14	53192339	53241754	gain	49416	3
KHAH085	KHU	chr14	53192339	53241754	gain	49416	3
KHST035	KHU	chr14	53192339	53241754	gain	49416	3
KHAH040	KHU	chr14	53221348	53288100	gain	66753	3
KHKR020	KHU	chr14	53221348	53288100	gain	66753	3
KHSU007	KHU	chr14	53221348	53288100	gain	66753	3
KHSU010	KHU	chr14	53221348	53288100	gain	66753	3
KHSU019	KHU	chr14	53221348	53315557	gain	94210	4
KHSU020	KHU	chr14	53221348	53315557	gain	94210	4
KHST009	KHU	chr14	53221348	53288100	gain	66753	3
KHST034	KHU	chr14	53221348	53288100	gain	66753	3
KHDZ030	KHU	chr14	53221348	53288100	gain	66753	3
KHDZ033	KHU	chr14	53221348	53288100	gain	66753	3
KHDZ019	KHU	chr14	53221348	53288100	gain	66753	3
KHSU026	KHU	chr14	53221348	53288100	gain	66753	3
KHDZ036	KHU	chr14	58390089	58481936	gain	91848	4
KHDZ008	KHU	chr14	58390089	58481936	gain	91848	4
KHAH061	KHU	chr14	58897148	58955470	loss	58323	3
KHAH056	KHU	chr14	60800296	60884030	loss	83735	3
KHAH060	KHU	chr14	60800296	60884030	loss	83735	3
KHAH032	KHU	chr14	63253887	63308276	gain	54390	3
KHAH037	KHU	chr14	63253887	63308276	gain	54390	3
KHAH044	KHU	chr14	63253887	63308276	gain	54390	3
KHAH051	KHU	chr14	63253887	63308276	gain	54390	3
KHAH200	KHU	chr14	63289546	63326894	gain	37349	3
KHAH040	KHU	chr14	63289546	63326894	gain	37349	3
KHSU020	KHU	chr14	63289546	63326894	gain	37349	3
KHAH055	KHU	chr14	63289546	63326894	gain	37349	3
KHAH076	KHU	chr14	63289546	63326894	gain	37349	3
KHAH077	KHU	chr14	63289546	63326894	gain	37349	3
KHAH078	KHU	chr14	63289546	63326894	gain	37349	3
KHAH080	KHU	chr14	63289546	63326894	gain	37349	3
KHAH085	KHU	chr14	63289546	63326894	gain	37349	3
KHSH003	KHU	chr14	63289546	63326894	gain	37349	3
KHST033	KHU	chr14	63289546	63326894	gain	37349	3
KHDZ020	KHU	chr14	63289546	63326894	gain	37349	3
KHDZ033	KHU	chr14	63289546	63326894	gain	37349	3
KHDZ012	KHU	chr14	63289546	63326894	gain	37349	3
KHDZ005	KHU	chr14	63289546	63326894	gain	37349	3
KHAH041	KHU	chr14	63326894	63477727	loss	150834	4
KHAH082	KHU	chr14	65722211	65811620	loss	89410	3
KHDZ016	KHU	chr14	65722211	65811620	loss	89410	3
KHAH046	KHU	chr14	67343425	67497578	loss	154154	6
KHST011	KHU	chr14	67380523	67465073	loss	84551	3
KHAH065	KHU	chr14	67412372	67497578	loss	85207	4
KHAH087	KHU	chr14	67412372	67490724	loss	78353	3
KHSD001	KHU	chr14	67465073	67497578	loss	32506	3
KHST007	KHU	chr14	67465073	67497578	gain	32506	3
KHDZ029	KHU	chr14	67465073	67497578	loss	32506	3
KHDZ034	KHU	chr14	67465073	67530305	loss	65233	4
KHDZ036	KHU	chr14	67465073	67497578	loss	32506	3
KHDZ014	KHU	chr14	67465073	67497578	gain	32506	3
KHDZ008	KHU	chr14	67465073	67497578	loss	32506	3
KHSD012	KHU	chr14	67465073	67530305	loss	65233	4
KHSU018	KHU	chr14	67490724	67530305	gain	39582	3
KHAH078	KHU	chr14	67490724	67530305	gain	39582	3
KHSU025	KHU	chr14	67490724	67530305	gain	39582	3
KHSD012	KHU	chr14	70232705	70369288	gain	136584	5
KHDZ023	KHU	chr14	70417600	70477059	loss	59460	3
KHAH078	KHU	chr14	71464641	71511862	loss	47222	3
KHAH080	KHU	chr14	71464641	71511862	loss	47222	3
KHSD001	KHU	chr14	78186653	78272297	loss	85645	3
KHST015	KHU	chr14	78186653	78272297	loss	85645	3
KHAH062	KHU	chr14	78272297	78346134	loss	73838	3
KHDZ001	KHU	chr14	78316557	78460589	loss	144033	5
KHAH059	KHU	chr14	78701779	78773060	gain	71282	3
KHDZ001	KHU	chr14	79720652	79773283	loss	52632	3
KHAH064	KHU	chr14	81380253	81458381	gain	78129	3
KHDZ031	KHU	chr15	1174820	1336099	gain	161280	4
KHAH062	KHU	chr15	1711367	1856378	loss	145012	4
KHSU020	KHU	chr15	5114371	5171636	loss	57266	3
KHAH077	KHU	chr15	5114371	5171636	loss	57266	3
KHSU026	KHU	chr15	8168657	8242728	gain	74072	3
KHAH063	KHU	chr15	8626102	8744577	loss	118476	3
KHST009	KHU	chr15	8626102	8744577	loss	118476	3
KHDZ033	KHU	chr15	8626102	8744577	loss	118476	3
KHSD001	KHU	chr15	11745652	11794671	loss	49020	3
KHDZ036	KHU	chr15	11745652	11794671	loss	49020	3
KHAH047	KHU	chr15	12430478	12520337	loss	89860	4
KHSD006	KHU	chr15	12748588	12811997	loss	63410	3
KHST013	KHU	chr15	12748588	12811997	loss	63410	3
KHAH040	KHU	chr15	16648649	16702466	gain	53818	3
KHDZ015	KHU	chr15	16648649	16702466	gain	53818	3
KHSU007	KHU	chr15	21124826	21191387	gain	66562	3
KHSU008	KHU	chr15	21160529	21300086	gain	139558	3
KHDZ021	KHU	chr15	21606800	21636395	loss	29596	3
KHAH028	KHU	chr15	22619370	22663073	loss	43704	3
KHAH032	KHU	chr15	22619370	22663073	loss	43704	3
KHAH007	KHU	chr15	23237113	23306182	gain	69070	3
KHSU018	KHU	chr15	23282172	23328300	gain	46129	3
KHAH064	KHU	chr15	28474764	28520435	gain	45672	3
KHAH076	KHU	chr15	28753552	28989041	gain	235490	5
KHSD006	KHU	chr15	32843773	32910333	loss	66561	3
KHST011	KHU	chr15	34479364	34528577	loss	49214	3
KHAH079	KHU	chr15	35203202	35411951	loss	208750	4
KHSH006	KHU	chr15	35254896	35411951	loss	157056	3
KHKR017	KHU	chr15	36434967	36494282	loss	59316	3
KHDZ019	KHU	chr15	36434967	36494282	loss	59316	3
KHAH028	KHU	chr15	36494282	36599645	loss	105364	3
KHAH039	KHU	chr15	37043354	37207319	loss	163966	6
KHST009	KHU	chr15	38191988	38269532	gain	77545	3
KHKR020	KHU	chr15	38573932	38754989	loss	181058	5
KHDZ008	KHU	chr15	38662353	38754989	loss	92637	3
KHAH004	KHU	chr15	38725488	38842902	loss	117415	5
KHAH061	KHU	chr15	38780858	38842902	gain	62045	3
KHKR004	KHU	chr15	39818426	39863146	loss	44721	3
KHAH051	KHU	chr15	39818426	39863146	loss	44721	3
KHAH077	KHU	chr15	39818426	39863146	loss	44721	3
KHDZ036	KHU	chr15	39818426	39863146	loss	44721	3
KHST007	KHU	chr15	40127374	40187882	gain	60509	3
KHST012	KHU	chr15	44262128	44324576	loss	62449	3
KHST033	KHU	chr15	44262128	44324576	loss	62449	3
KHDZ005	KHU	chr15	44262128	44324576	loss	62449	3
KHDZ031	KHU	chr15	48585497	48652471	gain	66975	4
KHDZ034	KHU	chr15	48585497	48687445	gain	101949	5
KHAH076	KHU	chr15	48612618	48652471	gain	39854	3
KHAH036	KHU	chr15	50334397	50450752	gain	116356	7
KHAH031	KHU	chr15	51487540	51565856	gain	78317	4
KHAH032	KHU	chr15	51487540	51565856	gain	78317	4
KHAH040	KHU	chr15	51487540	51542585	gain	55046	3
KHST002	KHU	chr15	51539307	51698543	loss	159237	5
KHDZ034	KHU	chr15	51539307	51850347	gain	311041	7
KHDZ030	KHU	chr15	58341754	58397715	gain	55962	3
KHDZ034	KHU	chr15	58368808	58493403	gain	124596	5
KHAH062	KHU	chr15	58455719	58530565	gain	74847	3
KHAH079	KHU	chr15	61088305	61155826	gain	67522	4
KHAH081	KHU	chr15	61109736	61210973	gain	101238	5
KHAH040	KHU	chr15	65457277	65520465	gain	63189	3
KHAH044	KHU	chr15	65457277	65595692	gain	138416	5
KHDZ033	KHU	chr15	65457277	65520465	loss	63189	3
KHAH063	KHU	chr15	67725559	67839624	gain	114066	4
KHSU008	KHU	chr15	68116865	68152485	gain	35621	3
KHAH047	KHU	chr15	68116865	68152485	gain	35621	3
KHSD007	KHU	chr15	68116865	68152485	gain	35621	3
KHSD010	KHU	chr15	68116865	68152485	gain	35621	3
KHSH006	KHU	chr15	68116865	68152485	gain	35621	3
KHDZ020	KHU	chr15	68116865	68152485	gain	35621	3
KHDZ013	KHU	chr15	68132081	68212771	gain	80691	3
KHAH044	KHU	chr15	69197194	69292746	gain	95553	4
KHAH084	KHU	chr15	69197194	69363872	loss	166679	6
KHAH081	KHU	chr15	69828801	69883195	loss	54395	3
KHSU010	KHU	chr15	70816986	70997631	loss	180646	7
KHAH032	KHU	chr15	72828503	72887009	loss	58507	3
KHSD010	KHU	chr15	74498004	74574237	loss	76234	3
KHAH064	KHU	chr15	74542927	74606718	loss	63792	3
KHSH003	KHU	chr15	74674439	74741032	loss	66594	3
KHSD007	KHU	chr15	75039682	75206428	gain	166747	3
KHSH001	KHU	chr15	75039682	75206428	gain	166747	3
KHDZ021	KHU	chr15	75039682	75206428	gain	166747	3
KHSU010	KHU	chr15	76232261	76275330	loss	43070	3
KHAH046	KHU	chr15	76232261	76275330	loss	43070	3
KHAH059	KHU	chr15	76232261	76275330	loss	43070	3
KHST012	KHU	chr15	76275330	76324959	loss	49630	3
KHDZ019	KHU	chr15	77900822	77944793	gain	43972	3
[truncated: 743 more rows]

## Sheet: MAZ
Sample	breed	Chr	start	end	state	Length	Markers
MZIR012	MAZ	chr1	2972876	3091915	gain	119040	4
MZIR005	MAZ	chr1	5989939	6086493	loss	96555	4
MZIR023	MAZ	chr1	14015547	14117169	loss	101623	3
MZIR007	MAZ	chr1	20199193	20241821	gain	42629	3
MZIR021	MAZ	chr1	26784075	26833722	gain	49648	3
MZIR007	MAZ	chr1	26784075	26833722	gain	49648	3
MZIR009	MAZ	chr1	26807338	26850652	gain	43315	3
MZIR011	MAZ	chr1	26807338	26850652	gain	43315	3
MZIR004	MAZ	chr1	30129141	30177525	loss	48385	3
MZIR021	MAZ	chr1	40426222	40483536	loss	57315	3
MZIR017	MAZ	chr1	53123963	53183216	loss	59254	3
MZIR023	MAZ	chr1	88221597	88456129	loss	234533	8
MZIR020	MAZ	chr1	91693999	91882268	loss	188270	5
MZIR005	MAZ	chr1	103211489	103323593	loss	112105	5
MZIR010	MAZ	chr1	103211489	103323593	loss	112105	5
MZIR019	MAZ	chr1	103211489	103272288	loss	60800	3
MZIR020	MAZ	chr1	103211489	103272288	loss	60800	3
MZIR007	MAZ	chr1	120239856	120336936	loss	97081	3
MZIR011	MAZ	chr1	121699903	121777412	loss	77510	3
MZIR012	MAZ	chr1	121699903	121777412	loss	77510	3
MZIR022	MAZ	chr1	121699903	121777412	loss	77510	3
MZIR008	MAZ	chr1	127452548	127528692	gain	76145	4
MZIR015	MAZ	chr1	127476939	127528692	gain	51754	3
MZIR010	MAZ	chr1	127504657	127551346	gain	46690	3
MZIR017	MAZ	chr1	127528692	127582657	gain	53966	3
MZIR013	MAZ	chr1	147812242	148123179	loss	310938	10
MZIR016	MAZ	chr1	150835235	150886690	loss	51456	3
MZIR018	MAZ	chr1	152804323	152894332	loss	90010	4
MZIR009	MAZ	chr1	152829982	152894332	loss	64351	3
MZIR017	MAZ	chr1	157316746	157391316	loss	74571	3
MZIR007	MAZ	chr1	181108836	181307834	loss	198999	6
MZIR015	MAZ	chr2	3840510	3887074	loss	46565	3
MZIR011	MAZ	chr2	3864210	3909856	loss	45647	3
MZIR016	MAZ	chr2	3864210	3909856	loss	45647	3
MZIR004	MAZ	chr2	9068400	9211828	gain	143429	6
MZIR020	MAZ	chr2	23793008	23837248	loss	44241	3
MZIR017	MAZ	chr2	25939956	25999291	loss	59336	4
MZIR015	MAZ	chr2	26957904	26993945	loss	36042	3
MZIR010	MAZ	chr2	26978360	27063987	loss	85628	3
MZIR021	MAZ	chr2	28980551	29029195	loss	48645	3
MZIR022	MAZ	chr2	46628336	46699782	loss	71447	3
MZIR006	MAZ	chr2	54975714	55258475	loss	282762	3
MZIR005	MAZ	chr2	56319576	56398390	loss	78815	3
MZIR011	MAZ	chr2	56502688	56584057	gain	81370	4
MZIR015	MAZ	chr2	81963250	82011911	loss	48662	3
MZIR018	MAZ	chr2	101529318	101573899	gain	44582	3
MZIR021	MAZ	chr2	101529318	101573899	gain	44582	3
MZIR004	MAZ	chr2	107912579	108058796	loss	146218	3
MZIR017	MAZ	chr2	138015748	138073326	loss	57579	3
MZIR015	MAZ	chr2	163623726	163704980	gain	81255	4
MZIR022	MAZ	chr2	169375635	169476052	gain	100418	4
MZIR008	MAZ	chr2	169440322	169492924	gain	52603	3
MZIR022	MAZ	chr2	181333099	181390800	loss	57702	3
MZIR021	MAZ	chr2	184865063	184925835	loss	60773	3
MZIR004	MAZ	chr3	1871509	1918108	gain	46600	3
MZIR010	MAZ	chr3	6983823	7037017	gain	53195	3
MZIR018	MAZ	chr3	10107305	10167334	gain	60030	3
MZIR005	MAZ	chr3	23380156	23428411	gain	48256	3
MZIR017	MAZ	chr3	32109820	32158212	gain	48393	3
MZIR018	MAZ	chr3	32109820	32522879	gain	413060	13
MZIR021	MAZ	chr3	33352298	33535038	loss	182741	6
MZIR022	MAZ	chr3	42153433	42236568	gain	83136	3
MZIR023	MAZ	chr3	47699676	47852970	loss	153295	6
MZIR017	MAZ	chr3	48009459	48128687	gain	119229	4
MZIR020	MAZ	chr3	48009459	48098491	gain	89033	3
MZIR022	MAZ	chr3	100329732	100380560	loss	50829	3
MZIR009	MAZ	chr3	100348009	100409377	loss	61369	3
MZIR004	MAZ	chr3	114751926	114807299	loss	55374	3
MZIR016	MAZ	chr3	114751926	114807299	loss	55374	3
MZIR008	MAZ	chr3	133069378	133117242	gain	47865	3
MZIR019	MAZ	chr3	133069378	133117242	gain	47865	3
MZIR020	MAZ	chr3	133511215	133639057	gain	127843	3
MZIR012	MAZ	chr3	166764505	166814143	gain	49639	3
MZIR006	MAZ	chr3	172519452	172708601	gain	189150	7
MZIR016	MAZ	chr4	4791027	4931006	gain	139980	6
MZIR018	MAZ	chr4	6314726	6433731	loss	119006	4
MZIR007	MAZ	chr4	29721409	29800323	gain	78915	3
MZIR019	MAZ	chr4	31374549	31498487	loss	123939	4
MZIR008	MAZ	chr4	44280436	44549412	gain	268977	7
MZIR013	MAZ	chr4	51700884	51755874	loss	54991	3
MZIR012	MAZ	chr4	58999996	59064410	loss	64415	3
MZIR015	MAZ	chr4	62285332	62424935	loss	139604	3
MZIR011	MAZ	chr4	74157491	74208509	loss	51019	4
MZIR015	MAZ	chr4	78558386	78697220	loss	138835	3
MZIR013	MAZ	chr4	91959107	92034556	gain	75450	3
MZIR005	MAZ	chr4	92506710	92626637	gain	119928	5
MZIR022	MAZ	chr4	98373883	98424554	loss	50672	3
MZIR004	MAZ	chr4	108035347	108076078	loss	40732	3
MZIR004	MAZ	chr4	114218810	114310790	loss	91981	3
MZIR015	MAZ	chr4	114218810	114310790	loss	91981	3
MZIR009	MAZ	chr4	115892551	116088334	loss	195784	4
MZIR005	MAZ	chr4	120652561	120729211	loss	76651	3
MZIR012	MAZ	chr4	120652561	120729211	loss	76651	3
MZIR023	MAZ	chr4	124874603	124940184	loss	65582	3
MZIR006	MAZ	chr4	124904505	124965867	loss	61363	3
MZIR011	MAZ	chr4	124904505	124965867	loss	61363	3
MZIR018	MAZ	chr4	124904505	124965867	loss	61363	3
MZIR020	MAZ	chr4	124904505	124965867	loss	61363	3
MZIR011	MAZ	chr4	140897871	140940323	loss	42453	3
MZIR008	MAZ	chr4	148508395	148630728	loss	122334	3
MZIR017	MAZ	chr4	148542142	148656610	loss	114469	3
MZIR020	MAZ	chr4	153428790	153490562	loss	61773	3
MZIR009	MAZ	chr4	153490562	153553690	loss	63129	3
MZIR015	MAZ	chr4	153490562	153553690	loss	63129	3
MZIR018	MAZ	chr4	154623400	154891083	loss	267684	7
MZIR006	MAZ	chr4	164153023	164294785	loss	141763	5
MZIR016	MAZ	chr5	10668663	10795868	loss	127206	3
MZIR007	MAZ	chr5	11927137	12009194	gain	82058	3
MZIR004	MAZ	chr5	18673758	18962008	gain	288251	8
MZIR011	MAZ	chr5	18673758	18704688	gain	30931	3
MZIR013	MAZ	chr5	21622069	21658943	loss	36875	3
MZIR022	MAZ	chr5	21658447	21696167	loss	37721	3
MZIR010	MAZ	chr5	30482991	30721986	gain	238996	7
MZIR011	MAZ	chr5	33931170	34247037	gain	315868	6
MZIR012	MAZ	chr5	33931170	34247037	gain	315868	6
MZIR008	MAZ	chr5	38917541	39124781	gain	207241	9
MZIR013	MAZ	chr5	45770476	45820852	gain	50377	3
MZIR008	MAZ	chr5	53799645	53856265	loss	56621	3
MZIR013	MAZ	chr5	57002713	57051186	loss	48474	3
MZIR022	MAZ	chr5	57002713	57051186	loss	48474	3
MZIR005	MAZ	chr5	57384717	57480284	loss	95568	3
MZIR010	MAZ	chr5	57384717	57480284	loss	95568	3
MZIR011	MAZ	chr5	57384717	57480284	loss	95568	3
MZIR015	MAZ	chr5	57384717	57480284	loss	95568	3
MZIR020	MAZ	chr5	57384717	57480284	loss	95568	3
MZIR017	MAZ	chr5	78850231	78946800	loss	96570	3
MZIR022	MAZ	chr5	98520855	98598834	gain	77980	3
MZIR007	MAZ	chr5	102289698	102322325	loss	32628	3
MZIR016	MAZ	chr5	113294757	113364176	gain	69420	3
MZIR020	MAZ	chr6	4241589	4308305	gain	66717	3
MZIR016	MAZ	chr6	7347391	7404448	gain	57058	3
MZIR018	MAZ	chr6	7347391	7407502	gain	60112	4
MZIR008	MAZ	chr6	9517374	9680716	gain	163343	7
MZIR016	MAZ	chr6	10267416	10475670	gain	208255	8
MZIR011	MAZ	chr6	10583089	11004788	loss	421700	14
MZIR006	MAZ	chr6	10599098	10926018	loss	326921	10
MZIR005	MAZ	chr6	10640446	11004788	loss	364343	11
MZIR009	MAZ	chr6	10640446	10660970	loss	20525	3
MZIR018	MAZ	chr6	10640446	10926018	loss	285573	8
MZIR023	MAZ	chr6	10640446	10660970	loss	20525	3
MZIR004	MAZ	chr6	36977566	37030451	loss	52886	3
MZIR012	MAZ	chr6	58332441	58410744	loss	78304	4
MZIR010	MAZ	chr6	74609141	74631507	loss	22367	3
MZIR018	MAZ	chr6	81057321	81202412	loss	145092	5
MZIR019	MAZ	chr6	81057321	81285031	loss	227711	8
MZIR004	MAZ	chr6	96104850	96210725	loss	105876	5
MZIR021	MAZ	chr6	96104850	96164382	loss	59533	3
MZIR007	MAZ	chr6	96104850	96210725	loss	105876	5
MZIR018	MAZ	chr6	98141996	98204025	loss	62030	3
MZIR006	MAZ	chr6	104856930	104889641	loss	32712	3
MZIR009	MAZ	chr6	105507208	105571802	gain	64595	3
MZIR015	MAZ	chr6	116307392	116411086	gain	103695	4
MZIR016	MAZ	chr6	116307392	116411086	gain	103695	4
MZIR018	MAZ	chr7	2367714	2658078	loss	290365	8
MZIR017	MAZ	chr7	2529231	2658078	loss	128848	4
MZIR021	MAZ	chr7	14258549	14333186	gain	74638	3
MZIR017	MAZ	chr7	18827978	18923536	loss	95559	3
MZIR022	MAZ	chr7	25366751	25648639	loss	281889	7
MZIR008	MAZ	chr7	31534348	31947066	loss	412719	9
MZIR008	MAZ	chr7	63996025	64119222	loss	123198	6
MZIR017	MAZ	chr7	78085041	78156612	loss	71572	3
MZIR022	MAZ	chr7	78127121	78226918	loss	99798	4
MZIR023	MAZ	chr7	84426988	84528497	gain	101510	5
MZIR005	MAZ	chr7	103044315	103134520	loss	90206	4
MZIR021	MAZ	chr7	103044315	103134520	loss	90206	4
MZIR017	MAZ	chr7	110497451	110596113	loss	98663	3
MZIR008	MAZ	chr7	116384622	116455964	loss	71343	3
MZIR021	MAZ	chr7	116384622	116455964	loss	71343	3
MZIR016	MAZ	chr7	116432135	116479569	loss	47435	3
MZIR018	MAZ	chr8	6286830	6407366	loss	120537	3
MZIR011	MAZ	chr8	8005581	8235448	loss	229868	4
MZIR006	MAZ	chr8	25888043	26054020	loss	165978	5
MZIR008	MAZ	chr8	28290201	28356970	gain	66770	3
MZIR012	MAZ	chr8	30295952	30326072	loss	30121	3
MZIR004	MAZ	chr8	38899124	38981034	gain	81911	3
MZIR017	MAZ	chr8	38899124	38981034	gain	81911	3
MZIR007	MAZ	chr8	38899124	38981034	gain	81911	3
MZIR005	MAZ	chr8	38938043	39020261	gain	82219	3
MZIR006	MAZ	chr8	38938043	39020261	gain	82219	3
MZIR008	MAZ	chr8	38938043	39020261	gain	82219	3
MZIR010	MAZ	chr8	38938043	39020261	gain	82219	3
MZIR011	MAZ	chr8	38938043	39020261	gain	82219	3
MZIR015	MAZ	chr8	38938043	39020261	gain	82219	3
MZIR018	MAZ	chr8	38938043	39020261	gain	82219	3
MZIR020	MAZ	chr8	38938043	39020261	gain	82219	3
MZIR019	MAZ	chr8	38981034	39035018	gain	53985	3
MZIR021	MAZ	chr8	38981034	39035018	gain	53985	3
MZIR022	MAZ	chr8	38981034	39035018	gain	53985	3
MZIR018	MAZ	chr8	61588835	61879065	gain	290231	8
MZIR021	MAZ	chr8	65128280	65228677	gain	100398	4
MZIR005	MAZ	chr8	71037111	71075937	loss	38827	3
MZIR013	MAZ	chr8	71037111	71075937	loss	38827	3
MZIR017	MAZ	chr8	81867679	81968623	gain	100945	3
MZIR009	MAZ	chr8	97575846	97649360	loss	73515	3
MZIR008	MAZ	chr8	116230280	116290580	gain	60301	3
MZIR016	MAZ	chr9	8784289	9004855	gain	220567	5
MZIR008	MAZ	chr9	8900010	9027552	gain	127543	3
MZIR023	MAZ	chr9	15430969	15568337	gain	137369	4
MZIR022	MAZ	chr9	15499235	15568337	gain	69103	3
MZIR011	MAZ	chr9	36082548	36156687	gain	74140	3
MZIR020	MAZ	chr9	36108420	36177514	gain	69095	3
MZIR010	MAZ	chr9	36953165	37033278	loss	80114	3
MZIR018	MAZ	chr9	38808286	38857951	gain	49666	3
MZIR008	MAZ	chr9	58437331	58506232	gain	68902	3
MZIR011	MAZ	chr9	58437331	58615694	gain	178364	6
MZIR015	MAZ	chr9	58437331	58615694	gain	178364	6
MZIR008	MAZ	chr9	68128002	68311339	gain	183338	5
MZIR021	MAZ	chr9	68554694	68600511	loss	45818	3
MZIR006	MAZ	chr9	68945346	69082553	loss	137208	6
MZIR015	MAZ	chr9	92438850	92687359	gain	248510	5
MZIR013	MAZ	chr9	95580836	95651157	loss	70322	3
MZIR018	MAZ	chr9	95580836	95651157	loss	70322	3
MZIR019	MAZ	chr9	95580836	95651157	loss	70322	3
MZIR020	MAZ	chr9	99463621	99538571	gain	74951	3
MZIR021	MAZ	chr9	104919872	104989609	gain	69738	3
MZIR011	MAZ	chr9	109284658	109450559	loss	165902	4
MZIR004	MAZ	chr10	11889933	12028460	loss	138528	3
MZIR015	MAZ	chr10	22604137	22683031	gain	78895	3
MZIR008	MAZ	chr10	22843280	22890214	gain	46935	3
MZIR004	MAZ	chr10	33012913	33058568	loss	45656	3
MZIR004	MAZ	chr10	39357540	39419564	loss	62025	3
MZIR009	MAZ	chr10	87069458	87184156	loss	114699	3
MZIR021	MAZ	chr10	88634049	88747367	loss	113319	3
MZIR005	MAZ	chr11	1626726	1710388	gain	83663	4
MZIR020	MAZ	chr11	6347676	6418826	loss	71151	3
MZIR016	MAZ	chr11	14760317	14816404	loss	56088	3
MZIR022	MAZ	chr11	14760317	14816404	loss	56088	3
MZIR013	MAZ	chr11	47575061	47604112	loss	29052	3
MZIR007	MAZ	chr11	47575061	47604112	loss	29052	3
MZIR020	MAZ	chr11	50452490	50531363	gain	78874	3
MZIR023	MAZ	chr11	52632152	52743044	loss	110893	4
MZIR010	MAZ	chr11	69008583	69167549	gain	158967	4
MZIR023	MAZ	chr11	74652096	74754922	loss	102827	5
MZIR015	MAZ	chr11	78807925	79915363	gain	1107439	11
MZIR017	MAZ	chr11	78874446	79894214	loss	1019769	8
MZIR008	MAZ	chr11	79004933	79185725	loss	180793	3
MZIR010	MAZ	chr11	79004933	79185725	loss	180793	3
MZIR011	MAZ	chr11	79004933	79185725	loss	180793	3
MZIR018	MAZ	chr11	79004933	79185725	loss	180793	3
MZIR020	MAZ	chr11	79004933	79915363	loss	910431	8
MZIR013	MAZ	chr11	85563284	85617080	gain	53797	3
MZIR015	MAZ	chr11	85563284	85617080	gain	53797	3
MZIR008	MAZ	chr11	93384761	93453566	loss	68806	3
MZIR009	MAZ	chr12	7568342	7664849	loss	96508	4
MZIR004	MAZ	chr12	9870327	10064161	gain	193835	7
MZIR022	MAZ	chr12	34642142	34764812	gain	122671	3
MZIR017	MAZ	chr12	34764812	34819058	loss	54247	3
MZIR004	MAZ	chr12	39508775	39556174	loss	47400	3
MZIR013	MAZ	chr12	39535893	39574727	loss	38835	3
MZIR009	MAZ	chr12	44167548	44199735	loss	32188	3
MZIR020	MAZ	chr12	44167548	44199735	loss	32188	3
MZIR007	MAZ	chr12	46043401	46112678	gain	69278	3
MZIR023	MAZ	chr12	51652156	51781190	loss	129035	5
MZIR022	MAZ	chr12	53903840	53962723	loss	58884	3
MZIR009	MAZ	chr12	55812542	55903088	loss	90547	3
MZIR007	MAZ	chr12	70298616	70377565	gain	78950	4
MZIR010	MAZ	chr12	79931336	80078478	loss	147143	6
MZIR016	MAZ	chr12	99820907	99912483	gain	91577	3
MZIR011	MAZ	chr12	102323754	102392057	gain	68304	3
MZIR007	MAZ	chr12	103508238	103963650	gain	455413	12
MZIR005	MAZ	chr13	8936963	9022679	loss	85717	4
MZIR010	MAZ	chr13	14214729	14550036	loss	335308	3
MZIR010	MAZ	chr13	15877008	17608693	gain	1731686	18
MZIR011	MAZ	chr13	16129055	17608693	gain	1479639	17
MZIR018	MAZ	chr13	16129055	17608693	gain	1479639	17
MZIR019	MAZ	chr13	16129055	17531432	gain	1402378	15
MZIR004	MAZ	chr13	16825638	17608693	gain	783056	10
MZIR012	MAZ	chr13	16825638	17608693	gain	783056	10
MZIR013	MAZ	chr13	16825638	16931696	loss	106059	5
MZIR015	MAZ	chr13	16825638	16931696	loss	106059	5
MZIR020	MAZ	chr13	16825638	17608693	gain	783056	10
MZIR007	MAZ	chr13	19487457	19949749	loss	462293	3
MZIR023	MAZ	chr13	26922433	27017127	loss	94695	3
MZIR016	MAZ	chr13	26986059	27052499	loss	66441	3
MZIR005	MAZ	chr13	52046249	52105181	loss	58933	3
MZIR009	MAZ	chr13	52046249	52105181	loss	58933	3
MZIR015	MAZ	chr13	52046249	52105181	loss	58933	3
MZIR017	MAZ	chr13	52046249	52105181	loss	58933	3
MZIR007	MAZ	chr13	58440941	58502830	gain	61890	3
MZIR019	MAZ	chr13	77533530	77592758	loss	59229	3
MZIR017	MAZ	chr13	80892444	80942889	gain	50446	3
MZIR012	MAZ	chr13	80917052	80967107	gain	50056	3
MZIR005	MAZ	chr13	83958444	84249053	loss	290610	8
MZIR015	MAZ	chr14	14981918	15144705	gain	162788	7
MZIR020	MAZ	chr14	14981918	15031264	gain	49347	3
MZIR009	MAZ	chr14	23200644	23273597	loss	72954	4
MZIR011	MAZ	chr14	23200644	23273597	loss	72954	4
MZIR013	MAZ	chr14	23200644	23273597	loss	72954	4
MZIR009	MAZ	chr14	50085409	50135602	loss	50194	3
MZIR011	MAZ	chr14	50112604	50164374	loss	51771	3
MZIR018	MAZ	chr14	52355343	52409709	gain	54367	3
MZIR015	MAZ	chr14	53041309	53192339	loss	151031	4
MZIR010	MAZ	chr14	53076453	53192339	loss	115887	3
MZIR013	MAZ	chr14	53221348	53288100	gain	66753	3
MZIR016	MAZ	chr14	53221348	53288100	gain	66753	3
MZIR020	MAZ	chr14	53221348	53315557	gain	94210	4
MZIR021	MAZ	chr14	53221348	53288100	gain	66753	3
MZIR012	MAZ	chr14	67490724	67530305	loss	39582	3
MZIR017	MAZ	chr14	67490724	67530305	loss	39582	3
MZIR007	MAZ	chr15	12748588	12811997	loss	63410	3
MZIR008	MAZ	chr15	16648649	16702466	gain	53818	3
MZIR004	MAZ	chr15	21089254	21160529	gain	71276	3
MZIR010	MAZ	chr15	37043354	37207319	loss	163966	6
MZIR009	MAZ	chr15	50644702	50726444	loss	81743	3
MZIR008	MAZ	chr15	65457277	65520465	gain	63189	3
MZIR010	MAZ	chr15	65457277	65595692	gain	138416	5
MZIR013	MAZ	chr15	65484862	65595692	gain	110831	4
MZIR018	MAZ	chr15	68132081	68212771	gain	80691	3
MZIR017	MAZ	chr15	68596915	68602616	loss	5702	3
MZIR013	MAZ	chr15	74498004	74574237	loss	76234	3
MZIR015	MAZ	chr15	74498004	74574237	loss	76234	3
MZIR009	MAZ	chr16	12331421	12571056	loss	239636	6
MZIR010	MAZ	chr16	20538013	20585339	loss	47327	3
MZIR012	MAZ	chr16	22136822	22204325	gain	67504	3
MZIR022	MAZ	chr16	22136822	22204325	gain	67504	3
MZIR013	MAZ	chr16	28330903	28371702	gain	40800	3
MZIR007	MAZ	chr16	30286606	30390139	gain	103534	3
MZIR009	MAZ	chr16	32949436	32994098	gain	44663	3
MZIR012	MAZ	chr16	33860773	34260809	loss	400037	8
MZIR015	MAZ	chr16	33860773	34210382	loss	349610	7
MZIR016	MAZ	chr16	33860773	34260809	loss	400037	8
MZIR021	MAZ	chr16	33860773	34266192	loss	405420	9
MZIR008	MAZ	chr16	48974993	49026693	loss	51701	3
MZIR010	MAZ	chr16	50050096	50130722	gain	80627	3
MZIR004	MAZ	chr16	50081828	50168495	gain	86668	3
MZIR006	MAZ	chr16	50081828	50168495	gain	86668	3
MZIR012	MAZ	chr16	50081828	50168495	gain	86668	3
MZIR016	MAZ	chr16	50081828	50168495	gain	86668	3
MZIR020	MAZ	chr16	50081828	50168495	gain	86668	3
MZIR007	MAZ	chr16	50130722	50194394	gain	63673	3
MZIR009	MAZ	chr16	71932796	72013939	loss	81144	3
MZIR006	MAZ	chr16	73269873	73331619	loss	61747	3
MZIR008	MAZ	chr16	73308965	73400719	loss	91755	3
MZIR007	MAZ	chr16	75720516	75759298	gain	38783	3
MZIR022	MAZ	chr16	80332918	80383117	loss	50200	3
MZIR022	MAZ	chr17	824811	886961	gain	62151	3
MZIR007	MAZ	chr17	19620490	19709116	loss	88627	4
MZIR022	MAZ	chr17	42370747	42450015	gain	79269	4
MZIR007	MAZ	chr17	43017821	43119218	gain	101398	3
MZIR004	MAZ	chr17	51429226	51475907	gain	46682	3
MZIR016	MAZ	chr17	58700240	58871784	gain	171545	6
MZIR013	MAZ	chr17	61076484	61161258	loss	84775	4
MZIR022	MAZ	chr18	7083782	7131301	gain	47520	3
MZIR013	MAZ	chr18	17628989	17709460	gain	80472	4
MZIR018	MAZ	chr18	21177171	21244575	loss	67405	3
MZIR012	MAZ	chr18	22827381	22884874	loss	57494	3
MZIR004	MAZ	chr18	23908813	23969881	gain	61069	3
MZIR009	MAZ	chr18	49428499	49811006	gain	382508	13
MZIR006	MAZ	chr18	49679686	49742265	gain	62580	3
MZIR004	MAZ	chr18	51019067	51071729	loss	52663	3
MZIR009	MAZ	chr18	60924568	61009661	loss	85094	3
MZIR018	MAZ	chr18	60924568	61009661	loss	85094	3
MZIR019	MAZ	chr18	60924568	61009661	loss	85094	3
MZIR020	MAZ	chr18	60924568	61009661	loss	85094	3
MZIR007	MAZ	chr18	60924568	61009661	loss	85094	3
MZIR010	MAZ	chr18	60985297	61091446	loss	106150	3
MZIR016	MAZ	chr18	60985297	61091446	loss	106150	3
MZIR018	MAZ	chr18	62792198	62883903	gain	91706	4
MZIR006	MAZ	chr19	18535270	18594370	gain	59101	3
MZIR007	MAZ	chr19	29508121	29598338	loss	90218	4
MZIR004	MAZ	chr19	35992933	36040281	loss	47349	3
MZIR018	MAZ	chr19	43652776	43704855	loss	52080	3
MZIR020	MAZ	chr19	43652776	43704855	loss	52080	3
MZIR012	MAZ	chr19	66139027	66282607	gain	143581	5
MZIR015	MAZ	chr20	29010636	29100965	loss	90330	4
MZIR018	MAZ	chr20	40344161	40391122	gain	46962	3
MZIR015	MAZ	chr20	49073690	49136110	loss	62421	3
MZIR016	MAZ	chr20	53154839	53209455	gain	54617	3
MZIR021	MAZ	chr20	60806084	61100138	gain	294055	6
MZIR016	MAZ	chr21	11602382	11650885	loss	48504	3
MZIR006	MAZ	chr21	18470569	18730981	loss	260413	8
MZIR006	MAZ	chr21	41948101	41992117	loss	44017	3
MZIR006	MAZ	chr21	54520603	54814723	gain	294121	10
MZIR019	MAZ	chr21	54618733	54814723	gain	195991	7
MZIR007	MAZ	chr22	4101286	4161442	gain	60157	3
MZIR012	MAZ	chr22	10385158	10436457	loss	51300	3
MZIR022	MAZ	chr22	10385158	10436457	loss	51300	3
MZIR006	MAZ	chr22	10411444	10470010	loss	58567	3
MZIR017	MAZ	chr22	10411444	10470010	loss	58567	3
MZIR019	MAZ	chr22	15436683	15530835	gain	94153	4
MZIR012	MAZ	chr22	21175095	21253657	loss	78563	5
MZIR022	MAZ	chr22	34601954	34688187	gain	86234	3
MZIR008	MAZ	chr22	36131395	36183153	gain	51759	3
MZIR013	MAZ	chr22	43646981	43826764	loss	179784	6
MZIR023	MAZ	chr22	49740548	49814702	loss	74155	3
MZIR005	MAZ	chr22	54827539	54970361	gain	142823	4
MZIR007	MAZ	chr22	59807228	59899513	gain	92286	3
MZIR011	MAZ	chr23	18774651	18844893	loss	70243	3
MZIR010	MAZ	chr23	36754370	36814761	loss	60392	3
MZIR012	MAZ	chr23	42955823	43092225	loss	136403	6
MZIR020	MAZ	chr24	34429668	34520748	loss	91081	3
MZIR006	MAZ	chr24	37524474	37591664	gain	67191	3
MZIR013	MAZ	chr24	37524474	37591664	gain	67191	3
