# Supplementary material for: A genome-wide scan of copy number variants in three Iranian indigenous river buffaloes
Source: BMC Genomics. 2021 Apr 26;22:305. doi: 10.1186/s12864-021-07604-3 (PMC8077898; doi:10.1186/s12864-021-07604-3)
Supplement: Supplementary file 2 — Additional file 2: Supplementary Table S2 List of all CNVRs identified for each Iranian river buffalo breed. [file 12864_2021_7604_MOESM2_ESM.xlsx]

## Sheet: All_CNVRs
chr	start	end	length	n	breed	final_state
chr1	522158	583090	60932	1	AZE	gain
chr1	2972876	3091915	119039	1	MAZ	gain
chr1	5261368	5394652	133284	3	AZE	complex
chr1	5989939	6086493	96554	1	MAZ	loss
chr1	6030580	6086493	55913	1	AZE	gain
chr1	7607697	7745852	138155	1	AZE	loss
chr1	8827981	8998504	170523	6	AZE	loss
chr1	8827981	8998504	170523	4	KHU	loss
chr1	9824306	9911993	87687	1	KHU	gain
chr1	10009120	10186806	177686	1	AZE	loss
chr1	13460317	13574534	114217	1	KHU	loss
chr1	13978858	14117169	138311	9	AZE	complex
chr1	13978858	14117169	138311	3	KHU	complex
chr1	14015547	14117169	101622	1	MAZ	loss
chr1	15095072	15156923	61851	1	AZE	loss
chr1	16165314	16258969	93655	2	KHU	gain
chr1	16909303	16957686	48383	1	AZE	gain
chr1	17702563	18084502	381939	11	AZE	complex
chr1	17702563	18084502	381939	6	KHU	complex
chr1	18508607	18617593	108986	2	AZE	gain
chr1	18964604	19098601	133997	1	AZE	gain
chr1	19512336	19666899	154563	3	AZE	gain
chr1	19606206	19666899	60693	1	KHU	loss
chr1	20110773	20241821	131048	2	KHU	gain
chr1	20199193	20241821	42628	1	MAZ	gain
chr1	20942758	21126649	183891	16	AZE	loss
chr1	21729368	21771263	41895	1	KHU	gain
chr1	22009161	22136401	127240	1	KHU	loss
chr1	22734690	22782820	48130	1	AZE	gain
chr1	23740273	24290798	550525	2	AZE	loss
chr1	25181072	25323461	142389	1	AZE	gain
chr1	25733292	25831031	97739	1	KHU	loss
chr1	26703602	26982884	279282	65	AZE	gain
chr1	26753168	26850652	97484	15	KHU	gain
chr1	26784075	26850652	66577	4	MAZ	gain
chr1	27550356	27621980	71624	3	AZE	loss
chr1	27550356	27601432	51076	1	KHU	loss
chr1	30082821	30177525	94704	8	AZE	loss
chr1	30129141	30177525	48384	1	MAZ	loss
chr1	31262169	31324886	62717	1	AZE	gain
chr1	31451066	31588594	137528	3	AZE	gain
chr1	33729040	33853204	124164	2	KHU	gain
chr1	33749679	33830170	80491	1	AZE	gain
chr1	38915152	39015374	100222	1	KHU	gain
chr1	39523804	39738112	214308	1	AZE	loss
chr1	39523804	39738112	214308	1	KHU	loss
chr1	40333402	40426222	92820	2	KHU	loss
chr1	40333402	40426222	92820	1	AZE	loss
chr1	40426222	40483536	57314	1	MAZ	loss
chr1	41066543	41318821	252278	6	AZE	loss
chr1	41137578	41268108	130530	1	KHU	gain
chr1	43570833	43654680	83847	1	AZE	gain
chr1	44088047	44157062	69015	1	AZE	gain
chr1	48507758	48666278	158520	11	AZE	complex
chr1	48507758	48596021	88263	3	KHU	loss
chr1	53093655	53365334	271679	40	AZE	loss
chr1	53093655	53524693	431038	9	KHU	complex
chr1	53123963	53183216	59253	1	MAZ	loss
chr1	55754488	56029769	275281	7	AZE	loss
chr1	55754488	55857280	102792	2	KHU	loss
chr1	57144530	57279576	135046	1	KHU	loss
chr1	57186614	57311361	124747	1	AZE	loss
chr1	59877167	59931685	54518	1	AZE	loss
chr1	63564954	63656994	92040	3	AZE	loss
chr1	65755363	65831436	76073	1	AZE	gain
chr1	65755363	65831436	76073	1	KHU	gain
chr1	66359993	66445275	85282	1	AZE	loss
chr1	67238262	67328576	90314	1	AZE	loss
chr1	67560236	67785939	225703	20	AZE	complex
chr1	67728470	67785939	57469	3	KHU	loss
chr1	68800253	68875836	75583	1	AZE	loss
chr1	72208454	72267195	58741	3	AZE	loss
chr1	72890687	73041328	150641	5	KHU	gain
chr1	72916188	72989555	73367	2	AZE	gain
chr1	74286889	74374628	87739	2	AZE	gain
chr1	75368748	75684565	315817	1	AZE	gain
chr1	75883030	75938868	55838	1	KHU	gain
chr1	77803088	78065763	262675	11	AZE	loss
chr1	77803088	77965061	161973	2	KHU	loss
chr1	78829682	78874305	44623	1	KHU	gain
chr1	80353336	80988722	635386	14	AZE	loss
chr1	80581147	80729828	148681	3	KHU	loss
chr1	81845595	81960005	114410	3	AZE	loss
chr1	81908830	81960005	51175	1	KHU	loss
chr1	84932888	84998688	65800	1	KHU	gain
chr1	85441289	85551647	110358	1	AZE	gain
chr1	86157359	86246939	89580	7	KHU	gain
chr1	86157359	86246939	89580	4	AZE	gain
chr1	86783418	86837658	54240	1	AZE	gain
chr1	87148028	87335330	187302	1	AZE	loss
chr1	88221597	88291415	69818	1	AZE	loss
chr1	88221597	88456129	234532	1	MAZ	loss
chr1	88959323	89228955	269632	3	AZE	complex
chr1	89002369	89178730	176361	1	KHU	loss
chr1	89350506	89466539	116033	1	AZE	gain
chr1	89783607	89901412	117805	1	AZE	loss
chr1	89991999	90037554	45555	1	AZE	gain
chr1	90896884	90947628	50744	2	AZE	gain
chr1	90896884	90947628	50744	1	KHU	gain
chr1	91693999	91882268	188269	1	MAZ	loss
chr1	92771139	92845708	74569	1	AZE	gain
chr1	94963425	95033798	70373	4	AZE	loss
chr1	94963425	95033798	70373	2	KHU	loss
chr1	96545508	96591207	45699	2	AZE	loss
chr1	96545508	96591207	45699	2	KHU	loss
chr1	101369603	101426870	57267	1	AZE	loss
chr1	101909255	102059234	149979	5	KHU	loss
chr1	101935454	102059234	123780	15	AZE	loss
chr1	103188449	103323593	135144	10	KHU	loss
chr1	103188449	103323593	135144	4	AZE	loss
chr1	103211489	103323593	112104	4	MAZ	loss
chr1	103422970	103534408	111438	4	AZE	complex
chr1	103422970	103520941	97971	1	KHU	gain
chr1	106027762	106077331	49569	1	KHU	gain
chr1	106845939	106912443	66504	1	KHU	gain
chr1	108167080	108296475	129395	4	AZE	loss
chr1	113969221	114014960	45739	2	AZE	loss
chr1	114576230	114657746	81516	3	KHU	loss
chr1	114635750	114706641	70891	1	AZE	loss
chr1	117959915	118258864	298949	3	KHU	gain
chr1	117959915	118150525	190610	1	AZE	gain
chr1	118184705	118290046	105341	3	AZE	loss
chr1	119441665	119514342	72677	1	AZE	gain
chr1	119441665	119482381	40716	1	KHU	gain
chr1	120138128	120336936	198808	13	AZE	loss
chr1	120138128	120280980	142852	8	KHU	loss
chr1	120239856	120336936	97080	1	MAZ	loss
chr1	121699903	121817458	117555	8	AZE	loss
chr1	121699903	121817458	117555	6	KHU	loss
chr1	121699903	121777412	77509	3	MAZ	loss
chr1	122181809	122453434	271625	3	AZE	complex
chr1	124895214	124936498	41284	1	KHU	gain
chr1	126334612	126487892	153280	1	AZE	loss
chr1	126334612	126553123	218511	1	KHU	loss
chr1	127452548	127582657	130109	4	MAZ	gain
chr1	127476939	127582657	105718	9	AZE	gain
chr1	127504657	127551346	46689	1	KHU	gain
chr1	131083135	131164632	81497	1	KHU	loss
chr1	132236146	132520872	284726	11	AZE	gain
chr1	132236146	132520872	284726	7	KHU	gain
chr1	133341328	133424976	83648	1	AZE	gain
chr1	134884763	134932681	47918	2	AZE	loss
chr1	135446551	135593627	147076	1	AZE	gain
chr1	135866363	135942599	76236	1	AZE	loss
chr1	135942599	136000440	57841	1	KHU	gain
chr1	136134784	136305351	170567	2	AZE	loss
chr1	138490097	138585915	95818	2	KHU	gain
chr1	138509604	138692071	182467	2	AZE	gain
chr1	138885602	138918133	32531	1	KHU	loss
chr1	138894313	138976109	81796	3	AZE	loss
chr1	139476110	139719306	243196	16	AZE	loss
chr1	139566984	139719306	152322	10	KHU	loss
chr1	141341962	141502651	160689	8	AZE	complex
chr1	141341962	141473527	131565	2	KHU	loss
chr1	143609746	143671332	61586	1	AZE	gain
chr1	145936195	146038314	102119	3	AZE	loss
chr1	147231290	147405624	174334	5	KHU	complex
chr1	147307590	147477495	169905	3	AZE	loss
chr1	147812242	148123179	310937	1	MAZ	loss
chr1	148656853	148697681	40828	1	AZE	loss
chr1	149964790	150054050	89260	1	KHU	loss
chr1	150734760	150890403	155643	10	AZE	complex
chr1	150835235	150890403	55168	2	KHU	complex
chr1	150835235	150886690	51455	1	MAZ	loss
chr1	151256416	151336861	80445	1	AZE	loss
chr1	152804323	152894332	90009	2	MAZ	loss
chr1	152829982	152948116	118134	21	AZE	loss
chr1	152829982	152948116	118134	5	KHU	loss
chr1	155368231	155469740	101509	1	KHU	gain
chr1	156732836	156819092	86256	2	AZE	gain
chr1	157316746	157416448	99702	5	AZE	complex
chr1	157316746	157391316	74570	1	KHU	gain
chr1	157316746	157391316	74570	1	MAZ	loss
chr1	158345495	158387418	41923	1	AZE	loss
chr1	158767087	158899645	132558	3	AZE	loss
chr1	158842655	158899645	56990	3	KHU	loss
chr1	160829686	160909387	79701	3	AZE	loss
chr1	161861731	162002580	140849	3	AZE	complex
chr1	166309657	166423056	113399	2	AZE	loss
chr1	166796661	166902224	105563	2	AZE	loss
chr1	167344987	167864808	519821	1	AZE	loss
chr1	168324531	168454509	129978	3	AZE	loss
chr1	168324531	168389821	65290	1	KHU	loss
chr1	168536864	168639304	102440	4	AZE	loss
chr1	169208606	169378346	169740	2	KHU	loss
chr1	171805686	171912197	106511	2	AZE	loss
chr1	172308846	172399513	90667	1	KHU	gain
chr1	175225126	175253092	27966	1	AZE	gain
chr1	176616420	176825736	209316	1	AZE	gain
chr1	177997790	178098529	100739	1	AZE	gain
chr1	178215706	178360169	144463	3	AZE	gain
chr1	178723649	178770436	46787	1	AZE	gain
chr1	178907464	179193876	286412	12	AZE	complex
chr1	178954770	179270365	315595	2	KHU	gain
chr1	179609367	179727623	118256	3	AZE	gain
chr1	180993257	181108836	115579	2	AZE	gain
chr1	181016546	181108836	92290	1	KHU	gain
chr1	181108836	181307834	198998	1	MAZ	loss
chr1	183467595	183535449	67854	1	AZE	gain
chr1	184196235	184260327	64092	1	AZE	gain
chr1	184772265	184861606	89341	1	AZE	loss
chr1	185409868	185471471	61603	1	KHU	gain
chr1	186759925	187136410	376485	2	KHU	complex
chr1	186836088	187487608	651520	14	AZE	complex
chr1	187936464	188165218	228754	10	AZE	complex
chr1	187964986	188123536	158550	2	KHU	complex
chr1	188949442	189098727	149285	2	AZE	loss
chr1	188949442	189082208	132766	1	KHU	loss
chr1	189253881	189518539	264658	1	AZE	gain
chr1	190116587	190232569	115982	3	KHU	loss
chr1	193278882	193339232	60350	1	AZE	gain
chr1	194629408	194743648	114240	4	AZE	complex
chr1	194629408	194743648	114240	1	KHU	gain
chr1	195444763	195528219	83456	1	AZE	gain
chr1	195444763	195528219	83456	1	KHU	gain
chr1	196495010	196554590	59580	1	KHU	loss
chr1	197386009	197555644	169635	1	AZE	loss
chr1	197831182	197873031	41849	2	AZE	loss
chr1	198618400	198667717	49317	1	AZE	gain
chr1	200400048	200742566	342518	3	KHU	gain
chr1	201244343	201397504	153161	1	AZE	loss
chr10	32779	89848	57069	1	AZE	loss
chr10	466318	779944	313626	3	KHU	gain
chr10	558003	717069	159066	1	AZE	gain
chr10	2625114	2703388	78274	1	AZE	gain
chr10	4064114	4217149	153035	1	KHU	loss
chr10	5438006	5612507	174501	1	AZE	loss
chr10	6007342	6277424	270082	2	AZE	gain
chr10	6483481	6570244	86763	1	KHU	loss
chr10	7460224	7560165	99941	1	AZE	loss
chr10	8378589	8520380	141791	1	AZE	gain
chr10	8445881	8577506	131625	1	KHU	gain
chr10	11172770	11577925	405155	8	AZE	complex
chr10	11328564	11577925	249361	2	KHU	gain
chr10	11889933	12028460	138527	2	AZE	loss
chr10	11889933	12028460	138527	1	MAZ	loss
chr10	12172147	12384921	212774	9	AZE	gain
chr10	12290983	12351579	60596	1	KHU	gain
chr10	17785137	17876283	91146	1	AZE	gain
chr10	17785137	17876283	91146	1	KHU	gain
chr10	18231602	18298274	66672	1	KHU	loss
chr10	18298274	18369008	70734	1	AZE	loss
chr10	21494074	21547341	53267	1	KHU	gain
chr10	22538348	22637855	99507	1	KHU	gain
chr10	22604137	22683031	78894	1	MAZ	gain
chr10	22843280	22890214	46934	1	MAZ	gain
chr10	24637716	24832964	195248	1	AZE	loss
chr10	28348193	28470199	122006	9	AZE	gain
chr10	28348193	28470199	122006	7	KHU	gain
chr10	29577582	29656979	79397	2	AZE	loss
chr10	29852813	29903077	50264	1	AZE	gain
chr10	29852813	29903077	50264	1	KHU	gain
chr10	30405703	30479053	73350	1	AZE	gain
chr10	31197101	31236407	39306	1	KHU	gain
chr10	33012913	33058568	45655	1	MAZ	loss
chr10	33936565	34096628	160063	5	AZE	gain
chr10	35460256	35505852	45596	1	AZE	gain
chr10	37192788	37404860	212072	1	KHU	gain
chr10	37304769	37404860	100091	2	AZE	loss
chr10	38445940	38643207	197267	9	AZE	gain
chr10	38604866	38643207	38341	6	KHU	gain
chr10	39357540	39491558	134018	1	AZE	loss
chr10	39357540	39419564	62024	1	MAZ	loss
chr10	40460298	40596378	136080	3	KHU	complex
chr10	40772981	40830518	57537	1	AZE	gain
chr10	43157961	43480807	322846	8	AZE	complex
chr10	43157961	43637888	479927	5	KHU	complex
chr10	45507381	45569503	62122	1	AZE	loss
chr10	49850214	49897735	47521	1	AZE	loss
chr10	52265116	52351402	86286	1	KHU	loss
chr10	53614894	53746491	131597	1	AZE	loss
chr10	53746491	53908642	162151	1	KHU	loss
chr10	55486158	55649406	163248	1	KHU	gain
chr10	56229023	56377374	148351	4	AZE	loss
chr10	58307623	58390934	83311	2	AZE	loss
chr10	58307623	58372590	64967	2	KHU	loss
chr10	59415094	59458290	43196	3	AZE	gain
chr10	60233312	60586326	353014	8	AZE	gain
chr10	60233312	60280668	47356	2	KHU	gain
chr10	61305571	61489557	183986	1	AZE	gain
chr10	63043391	63113072	69681	1	KHU	gain
chr10	63321326	63369950	48624	1	AZE	loss
chr10	65052866	65221817	168951	2	AZE	loss
chr10	65518679	65663402	144723	22	AZE	gain
chr10	65542366	65663402	121036	6	KHU	gain
chr10	66923084	67078632	155548	2	AZE	gain
chr10	68266914	68506404	239490	4	AZE	loss
chr10	68472287	68569810	97523	2	KHU	gain
chr10	70464020	70533574	69554	1	AZE	gain
chr10	70860078	70936402	76324	2	KHU	gain
chr10	70882622	70936402	53780	2	AZE	gain
chr10	72203911	72413526	209615	2	KHU	loss
chr10	72266178	72898604	632426	16	AZE	complex
chr10	72440018	72549985	109967	1	KHU	gain
chr10	72707522	72801086	93564	2	KHU	gain
chr10	76137768	76206629	68861	1	KHU	loss
chr10	76431067	76460804	29737	1	AZE	gain
chr10	77328097	77461700	133603	1	AZE	loss
chr10	78052961	78120858	67897	1	AZE	loss
chr10	78616337	78698395	82058	1	AZE	gain
chr10	78616337	78698395	82058	1	KHU	gain
chr10	80286939	80389870	102931	1	AZE	loss
chr10	81453994	81533878	79884	1	AZE	gain
chr10	81929552	82102350	172798	1	AZE	gain
chr10	84281359	84379309	97950	6	AZE	loss
chr10	84332580	84379309	46729	1	KHU	loss
chr10	85338925	85421630	82705	1	KHU	loss
chr10	86101404	86225268	123864	1	AZE	loss
chr10	86101404	86225268	123864	1	KHU	loss
chr10	87044187	87241464	197277	13	AZE	loss
chr10	87069458	87359984	290526	6	KHU	loss
chr10	87069458	87184156	114698	1	MAZ	loss
chr10	87563079	87635197	72118	2	AZE	loss
chr10	88531264	88782736	251472	16	AZE	complex
chr10	88531264	88650017	118753	7	KHU	complex
chr10	88634049	88747367	113318	1	MAZ	loss
chr10	90107008	90241470	134462	1	AZE	gain
chr10	90708913	91158966	450053	5	KHU	gain
chr10	90948031	91158966	210935	2	AZE	gain
chr10	92268062	92389862	121800	2	AZE	loss
chr10	93678727	93871626	192899	1	KHU	loss
chr10	93702846	93871626	168780	2	AZE	loss
chr10	94069971	94154804	84833	1	KHU	gain
chr10	96804633	96855623	50990	2	KHU	gain
chr10	100065126	100123814	58688	1	AZE	gain
chr10	100674097	101137981	463884	24	AZE	loss
chr10	100674097	101278227	604130	4	KHU	loss
chr10	101970592	102020854	50262	1	AZE	gain
chr11	1204068	1513479	309411	1	KHU	loss
chr11	1598270	1649842	51572	1	AZE	gain
chr11	1626726	1710388	83662	1	MAZ	gain
chr11	1710388	1760155	49767	1	AZE	gain
chr11	2732581	2824766	92185	1	AZE	gain
chr11	4242175	4306474	64299	1	AZE	gain
chr11	6265369	6441154	175785	7	AZE	loss
chr11	6265369	6387122	121753	1	KHU	loss
chr11	6347676	6418826	71150	1	MAZ	loss
chr11	6552351	6611158	58807	1	AZE	loss
chr11	7499217	7691895	192678	2	AZE	loss
chr11	9078453	9211856	133403	4	AZE	gain
chr11	9439103	9496548	57445	1	AZE	loss
chr11	12884241	13195697	311456	14	AZE	complex
chr11	12884241	13138191	253950	6	KHU	gain
chr11	13483075	13702753	219678	1	AZE	loss
chr11	13583536	13791991	208455	3	KHU	gain
chr11	13724873	13981244	256371	3	AZE	gain
chr11	14703421	14788247	84826	4	AZE	loss
chr11	14703421	14816404	112983	3	KHU	loss
chr11	14760317	14816404	56087	2	MAZ	loss
chr11	15353022	15382937	29915	1	AZE	gain
chr11	15813413	16182421	369008	1	AZE	loss
chr11	16645982	16829406	183424	1	KHU	gain
chr11	16728144	16860916	132772	9	AZE	gain
chr11	16890235	17026984	136749	1	AZE	loss
chr11	17949964	17999540	49576	1	KHU	gain
chr11	19290766	19339451	48685	1	AZE	loss
chr11	20453255	20509716	56461	1	KHU	loss
chr11	23836396	23996443	160047	2	AZE	loss
chr11	24388245	24445041	56796	1	AZE	loss
chr11	25926082	26050355	124273	1	AZE	gain
chr11	26519188	26589284	70096	1	AZE	gain
chr11	27719116	27814283	95167	1	KHU	gain
chr11	28007556	28343252	335696	4	KHU	loss
chr11	28105821	28440389	334568	2	AZE	loss
chr11	28855846	28954638	98792	1	KHU	gain
chr11	29185511	29305512	120001	4	AZE	loss
chr11	29249833	29305512	55679	1	KHU	loss
chr11	31293282	31359604	66322	1	AZE	loss
chr11	33115003	33289351	174348	2	AZE	gain
chr11	34165668	34233050	67382	1	KHU	loss
chr11	35795301	35927872	132571	1	KHU	gain
chr11	43094232	43475695	381463	8	AZE	loss
chr11	43094232	43147927	53695	2	KHU	loss
chr11	43316646	43435141	118495	3	KHU	loss
chr11	44108109	44164886	56777	1	AZE	loss
chr11	45223591	45304641	81050	1	KHU	loss
chr11	46920556	47037393	116837	2	AZE	loss
chr11	47575061	47604112	29051	2	MAZ	loss
chr11	48958237	49058815	100578	2	AZE	loss
chr11	50452490	50531363	78873	1	MAZ	gain
chr11	50643455	50710079	66624	1	AZE	gain
chr11	50850672	50987448	136776	11	KHU	loss
chr11	50850672	50987448	136776	9	AZE	loss
chr11	51710589	51793261	82672	1	AZE	loss
chr11	52330570	52489141	158571	2	AZE	gain
chr11	52585714	52677915	92201	1	AZE	gain
chr11	52632152	52743044	110892	1	MAZ	loss
chr11	53266505	53317655	51150	1	AZE	loss
chr11	53418064	53558974	140910	4	AZE	gain
chr11	54705812	54822636	116824	4	AZE	complex
chr11	56267695	56324452	56757	2	AZE	complex
chr11	59006114	59063748	57634	1	AZE	loss
chr11	59281915	59339084	57169	6	AZE	loss
chr11	59281915	59339084	57169	1	KHU	loss
chr11	59968780	60208599	239819	6	KHU	loss
chr11	59968780	60018814	50034	1	AZE	loss
chr11	63460839	63510699	49860	1	AZE	loss
chr11	64336107	64547011	210904	2	KHU	complex
chr11	65961878	66178123	216245	1	KHU	gain
chr11	67132810	67178250	45440	1	AZE	loss
chr11	68980353	69167549	187196	6	AZE	gain
chr11	68980353	69167549	187196	4	KHU	gain
chr11	69008583	69167549	158966	1	MAZ	gain
chr11	70394760	70441001	46241	1	KHU	gain
chr11	70873402	70978942	105540	1	AZE	gain
chr11	74070856	74170817	99961	1	AZE	loss
chr11	74652096	74754922	102826	1	MAZ	loss
chr11	75264628	75334203	69575	1	KHU	loss
chr11	77329127	77563368	234241	4	AZE	complex
chr11	78128432	80062848	1934416	31	AZE	complex
chr11	78142514	79915363	1772849	21	KHU	complex
chr11	78807925	79915363	1107438	7	MAZ	complex
chr11	80433218	80532498	99280	1	AZE	loss
chr11	81369850	81465082	95232	1	KHU	loss
chr11	84067750	84177001	109251	6	AZE	loss
chr11	84067750	84177001	109251	3	KHU	loss
chr11	85067493	85117225	49732	1	KHU	loss
chr11	85291898	85682785	390887	8	KHU	gain
chr11	85291898	85411293	119395	1	AZE	gain
chr11	85563284	85682785	119501	8	AZE	complex
chr11	85563284	85617080	53796	2	MAZ	gain
chr11	86083004	86140892	57888	1	AZE	gain
chr11	86083004	86140892	57888	1	KHU	gain
chr11	86193058	86262373	69315	1	KHU	gain
chr11	86256060	86286646	30586	1	AZE	gain
chr11	86406187	86460385	54198	2	AZE	gain
chr11	87896962	88005545	108583	8	AZE	complex
chr11	87949491	88005545	56054	1	KHU	gain
chr11	88114496	88197912	83416	1	KHU	gain
chr11	88618231	88841003	222772	4	AZE	gain
chr11	89072563	89209829	137266	1	AZE	gain
chr11	90756952	90998737	241785	11	AZE	complex
chr11	90848414	91064593	216179	2	KHU	loss
chr11	93356450	93453566	97116	2	AZE	loss
chr11	93384761	93453566	68805	1	MAZ	loss
chr11	93690226	93757847	67621	1	KHU	gain
chr11	94202984	94324028	121044	2	AZE	gain
chr11	94292524	94457642	165118	1	KHU	loss
chr11	96377416	96429678	52262	1	AZE	gain
chr11	97034100	97111288	77188	1	KHU	gain
chr11	97391094	97444732	53638	2	AZE	gain
chr11	98014917	98063002	48085	1	KHU	gain
chr11	98577832	98642194	64362	2	KHU	gain
chr11	98577832	98642194	64362	1	AZE	gain
chr11	99624415	99802704	178289	1	KHU	gain
chr11	100854843	101038946	184103	3	AZE	complex
chr11	100854843	100993495	138652	1	KHU	gain
chr11	102201347	102232318	30971	2	AZE	complex
chr11	102201347	102232318	30971	1	KHU	gain
chr12	2024293	2343195	318902	7	AZE	complex
chr12	2109627	2268098	158471	2	KHU	complex
chr12	3256988	3344003	87015	1	AZE	loss
chr12	4349402	4414045	64643	1	AZE	loss
chr12	4585502	4660478	74976	4	AZE	loss
chr12	5073118	5135101	61983	1	AZE	loss
chr12	5529836	5705732	175896	7	AZE	loss
chr12	5602828	5656443	53615	2	KHU	loss
chr12	5850633	6067359	216726	4	AZE	complex
chr12	6355105	6472335	117230	2	AZE	loss
chr12	6355105	6472335	117230	1	KHU	loss
chr12	6801598	7023684	222086	3	AZE	gain
chr12	7528813	7592914	64101	1	KHU	gain
chr12	7568342	7711623	143281	8	AZE	complex
chr12	7568342	7664849	96507	1	MAZ	loss
chr12	8629519	8797655	168136	2	AZE	complex
chr12	9870327	10064161	193834	1	MAZ	gain
chr12	10027482	10228634	201152	1	AZE	gain
chr12	12768705	12907519	138814	2	AZE	loss
chr12	13600811	13721720	120909	6	KHU	loss
chr12	13600811	13721720	120909	5	AZE	loss
chr12	15024107	15144657	120550	13	AZE	loss
chr12	15024107	15144657	120550	3	KHU	loss
chr12	15578975	15830989	252014	3	AZE	complex
chr12	15578975	15750545	171570	2	KHU	loss
chr12	16701370	16801409	100039	4	KHU	loss
chr12	16751126	16911303	160177	5	AZE	loss
chr12	16963529	17220220	256691	3	AZE	loss
chr12	18192695	18260193	67498	1	AZE	loss
chr12	18718891	18833396	114505	4	AZE	gain
chr12	18743093	18857359	114266	1	KHU	gain
chr12	19310445	19904452	594007	2	AZE	loss
chr12	20291704	20349856	58152	2	KHU	complex
chr12	20291704	20349856	58152	1	AZE	loss
chr12	21606519	21676817	70298	1	AZE	gain
chr12	21758826	21812652	53826	1	AZE	gain
chr12	22853085	23006045	152960	1	KHU	loss
chr12	23171884	23393240	221356	1	KHU	gain
chr12	23683815	23738420	54605	2	AZE	loss
chr12	24010232	24103369	93137	2	AZE	gain
chr12	24045042	24103369	58327	1	KHU	gain
chr12	24232329	24300996	68667	1	AZE	loss
chr12	24604337	24673081	68744	2	AZE	loss
chr12	26247987	26338582	90595	2	AZE	loss
chr12	27579771	27639212	59441	2	KHU	loss
chr12	28394182	28556951	162769	1	AZE	gain
chr12	28556951	28656640	99689	2	KHU	gain
chr12	29079110	29214570	135460	2	AZE	gain
chr12	31251470	31338374	86904	1	AZE	gain
chr12	31706358	31809621	103263	3	AZE	loss
chr12	32028973	32082692	53719	1	AZE	gain
chr12	33487090	33681536	194446	1	KHU	loss
chr12	34554097	34907644	353547	15	AZE	complex
chr12	34642142	34819058	176916	2	MAZ	complex
chr12	34642142	34764812	122670	2	KHU	gain
chr12	36044409	36318012	273603	4	AZE	loss
chr12	36233659	36291280	57621	1	KHU	loss
chr12	37305104	37559618	254514	7	AZE	loss
chr12	37327127	37598942	271815	4	KHU	loss
chr12	39508775	39650538	141763	3	AZE	loss
chr12	39508775	39574727	65952	2	MAZ	loss
chr12	39508775	39556174	47399	1	KHU	loss
chr12	41471444	41621484	150040	12	KHU	loss
chr12	41471444	41571194	99750	2	AZE	loss
chr12	43463085	43598747	135662	5	AZE	loss
chr12	43785317	43846794	61477	1	AZE	gain
chr12	44167548	44287184	119636	3	AZE	complex
chr12	44167548	44199735	32187	2	MAZ	loss
chr12	44182113	44239686	57573	1	KHU	loss
chr12	44804140	44933228	129088	3	KHU	gain
chr12	46043401	46168084	124683	2	KHU	complex
chr12	46043401	46112678	69277	1	MAZ	gain
chr12	47209146	47331209	122063	2	KHU	gain
chr12	47275286	47331209	55923	1	AZE	gain
chr12	48816656	48865456	48800	1	AZE	gain
chr12	49571853	49632523	60670	4	AZE	loss
chr12	51652156	51781190	129034	1	MAZ	loss
chr12	51720359	51832137	111778	3	AZE	loss
chr12	51926831	52040623	113792	3	AZE	complex
chr12	51982909	52040623	57714	1	KHU	gain
chr12	53132239	53213305	81066	2	AZE	loss
chr12	53132239	53213305	81066	1	KHU	loss
chr12	53903840	53962723	58883	1	MAZ	loss
chr12	54303278	54507953	204675	2	AZE	loss
chr12	55172587	55229524	56937	1	AZE	loss
chr12	55775184	55965263	190079	3	AZE	loss
chr12	55812542	55903088	90546	1	MAZ	loss
chr12	56468256	56527720	59464	1	KHU	gain
chr12	62545994	62618584	72590	1	KHU	loss
chr12	65409090	65470286	61196	1	KHU	loss
chr12	66883862	67002512	118650	3	AZE	complex
chr12	67665526	67783059	117533	2	AZE	gain
chr12	68282513	68469910	187397	9	AZE	loss
chr12	68305451	68469910	164459	6	KHU	loss
chr12	68981413	69060096	78683	1	AZE	loss
chr12	70014030	70136681	122651	1	AZE	gain
chr12	70298616	70377565	78949	1	MAZ	gain
chr12	71085766	71245822	160056	4	KHU	loss
chr12	71134734	71216351	81617	3	AZE	loss
chr12	71736897	71775568	38671	1	AZE	gain
chr12	71801643	71848307	46664	1	KHU	gain
chr12	71825563	71942700	117137	9	AZE	complex
chr12	72928493	73146338	217845	4	AZE	loss
chr12	73354560	73488940	134380	1	AZE	gain
chr12	73965606	74064328	98722	1	KHU	gain
chr12	77353629	77394824	41195	2	AZE	gain
chr12	78610619	78656465	45846	1	AZE	gain
chr12	78968452	79051918	83466	1	AZE	gain
chr12	79529125	79578665	49540	1	AZE	gain
chr12	79931336	80050211	118875	1	KHU	loss
chr12	79931336	80078478	147142	1	MAZ	loss
chr12	81295575	81367022	71447	1	AZE	gain
chr12	81456903	81559975	103072	1	KHU	gain
chr12	81504091	81559975	55884	1	AZE	gain
chr12	85907850	86225586	317736	6	AZE	loss
chr12	85907850	86016781	108931	2	KHU	loss
chr12	88237931	88343625	105694	1	KHU	gain
chr12	88933753	89004980	71227	1	AZE	loss
chr12	89755892	89860401	104509	1	AZE	loss
chr12	89882744	89993786	111042	1	KHU	loss
chr12	91486938	91689374	202436	3	AZE	gain
chr12	91486938	91646200	159262	3	KHU	gain
chr12	93989173	94131549	142376	4	AZE	loss
chr12	94111916	94161934	50018	1	KHU	loss
chr12	96376108	96435456	59348	1	AZE	gain
chr12	97288002	97574854	286852	7	AZE	loss
chr12	97402550	97536394	133844	1	KHU	gain
chr12	97946052	98058181	112129	2	AZE	loss
chr12	98180120	98221847	41727	1	KHU	gain
chr12	98685455	98766840	81385	1	AZE	loss
chr12	98685455	98766840	81385	1	KHU	loss
chr12	99820907	99912483	91576	1	MAZ	gain
chr12	99875694	100023220	147526	7	AZE	gain
chr12	99875694	99954750	79056	1	KHU	gain
chr12	100356776	100419714	62938	1	AZE	loss
chr12	102249392	102323754	74362	1	KHU	gain
chr12	102323754	102392057	68303	1	MAZ	gain
chr12	102430618	102611977	181359	5	AZE	complex
chr12	102463578	102550124	86546	2	KHU	complex
chr12	102916748	103007958	91210	1	KHU	gain
chr12	103508238	103963650	455412	1	MAZ	gain
chr12	103556194	103679297	123103	1	KHU	loss
chr12	103598611	103705678	107067	2	AZE	loss
chr12	105695206	105775995	80789	1	AZE	loss
chr12	105695206	105775995	80789	1	KHU	loss
chr13	2549408	2585633	36225	2	AZE	gain
chr13	3427883	3477754	49871	1	AZE	gain
chr13	3427883	3518253	90370	1	KHU	gain
chr13	4893251	5283348	390097	9	AZE	complex
chr13	4964913	5078702	113789	7	KHU	gain
chr13	6075547	6172456	96909	1	AZE	loss
chr13	6108454	6203856	95402	1	KHU	loss
chr13	6467669	6705529	237860	8	AZE	complex
chr13	6495454	6637321	141867	4	KHU	loss
chr13	7416372	7632489	216117	6	AZE	complex
chr13	7416372	7543919	127547	1	KHU	gain
chr13	8539793	8596627	56834	1	AZE	loss
chr13	8936963	9022679	85716	1	MAZ	loss
chr13	11650176	11709956	59780	1	AZE	gain
chr13	14124616	17608693	3484077	150	AZE	complex
chr13	14214729	17645807	3431078	50	KHU	complex
chr13	14214729	14550036	335307	1	MAZ	loss
chr13	15877008	17608693	1731685	9	MAZ	complex
chr13	17985891	19916257	1930366	6	AZE	loss
chr13	19246795	19949749	702954	4	KHU	loss
chr13	19487457	19949749	462292	1	MAZ	loss
chr13	21338370	21476600	138230	2	AZE	loss
chr13	22089511	22143315	53804	1	AZE	loss
chr13	23899475	24011471	111996	2	KHU	complex
chr13	23899475	24011471	111996	2	AZE	gain
chr13	25646417	25691958	45541	1	KHU	gain
chr13	26851401	27017127	165726	29	AZE	loss
chr13	26851401	27017127	165726	8	KHU	loss
chr13	26922433	27052499	130066	2	MAZ	loss
chr13	27125536	27332886	207350	1	KHU	gain
chr13	29240287	29350337	110050	1	AZE	loss
chr13	34302134	34530821	228687	1	AZE	loss
chr13	36017511	36083103	65592	1	AZE	gain
chr13	36491683	36720282	228599	11	AZE	loss
chr13	36612656	36695529	82873	1	KHU	loss
chr13	37673208	37758401	85193	1	AZE	gain
chr13	40625833	40810740	184907	4	AZE	loss
chr13	40625833	40863549	237716	2	KHU	loss
chr13	41673584	41720636	47052	1	AZE	loss
chr13	42387373	42456557	69184	1	AZE	loss
chr13	45669603	45726881	57278	1	AZE	loss
chr13	50724754	50796040	71286	1	AZE	gain
chr13	51859673	52105181	245508	7	KHU	loss
chr13	51944885	52016087	71202	4	AZE	loss
chr13	52046249	52105181	58932	4	MAZ	loss
chr13	52046249	52105181	58932	1	AZE	loss
chr13	54008204	54094317	86113	2	AZE	gain
chr13	54032861	54133347	100486	3	KHU	gain
chr13	54842417	55036798	194381	7	AZE	gain
chr13	54842417	54966720	124303	1	KHU	gain
chr13	55414447	55518432	103985	2	AZE	gain
chr13	55711528	55846024	134496	2	AZE	gain
chr13	55875818	55948311	72493	1	KHU	gain
chr13	57017062	57117454	100392	1	KHU	loss
chr13	57144297	57261273	116976	2	KHU	loss
chr13	57207043	57261273	54230	1	AZE	gain
chr13	57662329	57754305	91976	3	AZE	gain
chr13	58440941	58502830	61889	1	MAZ	gain
chr13	59731011	59828043	97032	1	KHU	loss
chr13	61202006	61363080	161074	2	AZE	gain
chr13	62570145	62642115	71970	1	KHU	loss
chr13	64348118	64648527	300409	1	AZE	loss
chr13	64348118	64648527	300409	1	KHU	loss
chr13	66246226	66326425	80199	1	KHU	loss
chr13	67541745	67900393	358648	1	KHU	loss
chr13	67624470	67683076	58606	1	AZE	loss
chr13	69319405	69349604	30199	1	AZE	gain
chr13	69842113	70164618	322505	8	AZE	complex
chr13	69908190	70076072	167882	3	KHU	loss
chr13	72944180	73026228	82048	2	AZE	loss
chr13	73542396	73592734	50338	1	AZE	gain
chr13	74125028	74208718	83690	1	AZE	loss
chr13	75439938	75602315	162377	2	AZE	gain
chr13	76076227	76340393	264166	3	KHU	gain
chr13	76181106	76233820	52714	1	AZE	loss
chr13	76984025	77051930	67905	1	KHU	gain
chr13	77533530	77592758	59228	1	MAZ	loss
chr13	77592758	77651371	58613	2	KHU	gain
chr13	78651923	78707374	55451	1	AZE	loss
chr13	78848998	79053954	204956	10	AZE	loss
chr13	78877356	79053954	176598	4	KHU	loss
chr13	80835033	80994606	159573	11	KHU	gain
chr13	80892444	80994606	102162	8	AZE	gain
chr13	80892444	80967107	74663	2	MAZ	gain
chr13	82732981	82776417	43436	1	KHU	gain
chr13	83958444	84386694	428250	2	AZE	complex
chr13	83958444	84249053	290609	1	MAZ	loss
chr13	87578951	87628504	49553	1	AZE	gain
chr13	88328561	88437419	108858	7	AZE	loss
chr13	88328561	88437419	108858	5	KHU	loss
chr14	2743364	2989975	246611	3	KHU	gain
chr14	2743364	2989975	246611	1	AZE	gain
chr14	3870073	3950483	80410	1	AZE	loss
chr14	4281613	4391860	110247	1	AZE	gain
chr14	4679576	5150757	471181	3	AZE	complex
chr14	6116707	6161203	44496	1	AZE	gain
chr14	6116707	6161203	44496	1	KHU	gain
chr14	6475364	6542970	67606	1	AZE	gain
chr14	7155055	7214055	59000	1	AZE	gain
chr14	7639654	7702983	63329	2	AZE	loss
chr14	10786055	10963595	177540	23	AZE	complex
chr14	10810589	10971651	161062	5	KHU	loss
chr14	12887112	13034892	147780	1	AZE	gain
chr14	12887112	13034892	147780	1	KHU	gain
chr14	13074557	13158250	83693	2	KHU	gain
chr14	13111662	13200588	88926	1	AZE	gain
chr14	13582987	13815389	232402	2	AZE	gain
chr14	14981918	15174132	192214	8	AZE	gain
chr14	14981918	15144705	162787	3	KHU	gain
chr14	14981918	15144705	162787	2	MAZ	gain
chr14	15916362	16012447	96085	1	AZE	gain
chr14	19624716	19719404	94688	1	AZE	gain
chr14	20250543	20468524	217981	3	AZE	complex
chr14	20274813	20468524	193711	4	KHU	gain
chr14	21986062	22082341	96279	1	KHU	gain
chr14	23162967	23365132	202165	4	AZE	loss
chr14	23200644	23273597	72953	3	MAZ	loss
chr14	24262560	24340381	77821	2	AZE	complex
chr14	25013976	25079270	65294	2	AZE	gain
chr14	25013976	25224786	210810	1	KHU	gain
chr14	25382350	25464716	82366	1	AZE	loss
chr14	26180086	26274047	93961	2	KHU	loss
chr14	26180086	26274047	93961	1	AZE	loss
chr14	27093218	27152481	59263	1	KHU	loss
chr14	27129333	27174586	45253	1	AZE	loss
chr14	27687213	27769652	82439	1	KHU	gain
chr14	27934573	27980272	45699	1	KHU	gain
chr14	29319594	29628212	308618	1	AZE	gain
chr14	30508077	30652079	144002	3	AZE	loss
chr14	31136622	31195625	59003	1	AZE	gain
chr14	31136622	31195625	59003	1	KHU	gain
chr14	33165064	33446775	281711	13	AZE	loss
chr14	33234185	33302978	68793	2	KHU	loss
chr14	33781066	33908277	127211	2	AZE	loss
chr14	38210206	38336132	125926	1	AZE	loss
chr14	39357440	39451049	93609	1	AZE	gain
chr14	40510698	40623594	112896	1	AZE	loss
chr14	40808177	40882300	74123	1	AZE	gain
chr14	42076970	42301871	224901	2	AZE	gain
chr14	46768187	47016135	247948	2	AZE	complex
chr14	50085409	50164374	78965	2	MAZ	loss
chr14	50112604	50198785	86181	7	AZE	loss
chr14	50112604	50198785	86181	6	KHU	loss
chr14	51025347	51179056	153709	1	AZE	gain
chr14	52332228	52387275	55047	2	AZE	gain
chr14	52355343	52409709	54366	1	MAZ	gain
chr14	52612703	52715119	102416	1	KHU	gain
chr14	52975663	53315557	339894	43	AZE	gain
chr14	53041309	53315557	274248	26	KHU	gain
chr14	53041309	53192339	151030	2	MAZ	loss
chr14	53221348	53315557	94209	4	MAZ	gain
chr14	58153180	58201838	48658	1	AZE	gain
chr14	58390089	58481936	91847	2	KHU	gain
chr14	58897148	58955470	58322	1	KHU	loss
chr14	59542149	59639793	97644	1	AZE	gain
chr14	60567297	60837119	269822	1	AZE	loss
chr14	60800296	60884030	83734	2	KHU	loss
chr14	63223730	63501811	278081	37	AZE	complex
chr14	63253887	63477727	223840	20	KHU	complex
chr14	65261082	65382591	121509	1	AZE	gain
chr14	65722211	65811620	89409	2	KHU	loss
chr14	65750432	65899384	148952	3	AZE	loss
chr14	67159600	67238080	78480	1	AZE	gain
chr14	67343425	67561999	218574	38	AZE	complex
chr14	67343425	67530305	186880	15	KHU	complex
chr14	67490724	67530305	39581	2	MAZ	loss
chr14	67663265	67693029	29764	1	AZE	gain
chr14	70121874	70345280	223406	7	AZE	complex
chr14	70232705	70369288	136583	1	KHU	gain
chr14	70417600	70477059	59459	1	KHU	loss
chr14	71411770	71593771	182001	4	AZE	loss
chr14	71464641	71511862	47221	2	KHU	loss
chr14	75383988	75500912	116924	1	AZE	loss
chr14	76985445	77141751	156306	1	AZE	loss
chr14	78186653	78460589	273936	4	KHU	loss
chr14	78346134	78483646	137512	6	AZE	gain
chr14	78701779	78773060	71281	1	AZE	gain
chr14	78701779	78773060	71281	1	KHU	gain
chr14	79720652	79773283	52631	1	KHU	loss
chr14	79936057	80003548	67491	1	AZE	gain
chr14	81380253	81458381	78128	1	KHU	gain
chr15	905973	953415	47442	1	AZE	loss
chr15	1174820	1336099	161279	1	KHU	gain
chr15	1711367	1856378	145011	1	KHU	loss
chr15	3442945	3648003	205058	1	AZE	loss
chr15	5053176	5213071	159895	6	AZE	loss
chr15	5114371	5171636	57265	2	KHU	loss
chr15	5670573	5780531	109958	1	AZE	loss
chr15	8168657	8242728	74071	1	KHU	gain
chr15	8242728	8744577	501849	13	AZE	loss
chr15	8626102	8744577	118475	3	KHU	loss
chr15	8930530	9046150	115620	3	AZE	loss
chr15	11745652	11794671	49019	2	KHU	loss
chr15	11794671	11854809	60138	6	AZE	loss
chr15	12169851	12262457	92606	1	AZE	loss
chr15	12430478	12520337	89859	1	KHU	loss
chr15	12748588	12867280	118692	3	AZE	complex
chr15	12748588	12811997	63409	2	KHU	loss
chr15	12748588	12811997	63409	1	MAZ	loss
chr15	15382074	15546824	164750	1	AZE	gain
chr15	16595357	16770941	175584	14	AZE	gain
chr15	16648649	16702466	53817	2	KHU	gain
chr15	16648649	16702466	53817	1	MAZ	gain
chr15	20785746	20939803	154057	1	AZE	loss
chr15	21089254	21160529	71275	1	MAZ	gain
chr15	21124826	21300086	175260	2	KHU	gain
chr15	21160529	21330930	170401	2	AZE	gain
chr15	21606800	21636395	29595	1	KHU	loss
chr15	22058857	22155979	97122	1	AZE	gain
chr15	22619370	22663073	43703	2	KHU	loss
chr15	22619370	22663073	43703	1	AZE	loss
chr15	23237113	23328300	91187	2	KHU	gain
chr15	23237113	23306182	69069	1	AZE	gain
chr15	24449243	24487860	38617	2	AZE	gain
chr15	26643837	26685962	42125	1	AZE	gain
chr15	27030669	27320678	290009	2	AZE	gain
chr15	28454987	28554520	99533	6	AZE	gain
chr15	28474764	28520435	45671	1	KHU	gain
chr15	28753552	28989041	235489	1	KHU	gain
chr15	30837090	30889536	52446	1	AZE	loss
chr15	31007942	31069369	61427	1	AZE	loss
chr15	32843773	32910333	66560	1	KHU	loss
chr15	34052816	34165102	112286	3	AZE	loss
chr15	34479364	34528577	49213	1	AZE	loss
chr15	34479364	34528577	49213	1	KHU	loss
chr15	35179614	35411951	232337	18	AZE	loss
chr15	35203202	35411951	208749	2	KHU	loss
chr15	35811234	35870588	59354	1	AZE	loss
chr15	36400856	36599645	198789	7	AZE	loss
chr15	36434967	36599645	164678	3	KHU	loss
chr15	36835037	36885991	50954	1	AZE	loss
chr15	37043354	37207319	163965	2	AZE	loss
chr15	37043354	37207319	163965	1	KHU	loss
chr15	37043354	37207319	163965	1	MAZ	loss
chr15	38191988	38269532	77544	1	KHU	gain
chr15	38573932	38842902	268970	8	AZE	loss
chr15	38573932	38842902	268970	4	KHU	complex
chr15	39028480	39263249	234769	3	AZE	gain
chr15	39395245	39445021	49776	5	AZE	loss
chr15	39818426	39888465	70039	12	AZE	complex
chr15	39818426	39863146	44720	4	KHU	loss
chr15	40127374	40187882	60508	1	AZE	gain
chr15	40127374	40187882	60508	1	KHU	gain
chr15	42073614	42193665	120051	1	AZE	loss
chr15	44262128	44324576	62448	3	KHU	loss
chr15	46620647	46702919	82272	1	AZE	loss
chr15	48585497	48687445	101948	3	KHU	gain
chr15	48612618	48738643	126025	4	AZE	complex
chr15	49509546	49655298	145752	3	AZE	loss
chr15	50334397	50450752	116355	4	AZE	gain
chr15	50334397	50450752	116355	1	KHU	gain
chr15	50644702	50726444	81742	1	MAZ	loss
chr15	50960965	51037465	76500	1	AZE	loss
chr15	51113497	51155349	41852	1	AZE	gain
chr15	51487540	51565856	78316	9	AZE	complex
chr15	51487540	51850347	362807	5	KHU	complex
chr15	51698543	51927913	229370	2	AZE	complex
chr15	52428166	52506691	78525	2	AZE	gain
chr15	57604167	57665732	61565	2	AZE	gain
chr15	58211587	58341754	130167	1	AZE	gain
chr15	58341754	58530565	188811	3	KHU	gain
chr15	58428491	58530565	102074	2	AZE	gain
chr15	59612793	59669421	56628	3	AZE	loss
chr15	61088305	61210973	122668	2	KHU	gain
chr15	63714307	63845497	131190	1	AZE	loss
chr15	64139663	64242973	103310	1	AZE	loss
chr15	65182575	65249722	67147	1	AZE	loss
chr15	65457277	65595692	138415	9	AZE	complex
chr15	65457277	65595692	138415	3	KHU	complex
chr15	65457277	65595692	138415	3	MAZ	gain
chr15	66529955	66615275	85320	2	AZE	loss
chr15	66985517	67081142	95625	1	AZE	loss
chr15	67185873	67337318	151445	3	AZE	loss
chr15	67725559	67839624	114065	1	KHU	gain
chr15	68116865	68241284	124419	19	AZE	gain
chr15	68116865	68212771	95906	7	KHU	gain
chr15	68132081	68212771	80690	1	MAZ	gain
chr15	68596915	68602616	5701	1	MAZ	loss
chr15	68602616	68652903	50287	1	AZE	loss
chr15	69197194	69363872	166678	2	KHU	complex
chr15	69828801	69883195	54394	1	KHU	loss
chr15	69856569	69960187	103618	1	AZE	loss
chr15	70816986	70997631	180645	1	KHU	loss
chr15	72636113	72749760	113647	1	AZE	loss
chr15	72828503	72887009	58506	1	KHU	loss
chr15	72976802	73031892	55090	1	AZE	loss
chr15	73481763	73511025	29262	2	AZE	loss
chr15	73942690	74010973	68283	2	AZE	complex
chr15	74498004	74764997	266993	15	AZE	complex
chr15	74498004	74606718	108714	2	KHU	loss
chr15	74498004	74574237	76233	2	MAZ	loss
chr15	74674439	74741032	66593	1	KHU	loss
chr15	74895772	75206428	310656	10	AZE	gain
chr15	75039682	75206428	166746	3	KHU	gain
chr15	75603071	75645151	42080	1	AZE	gain
chr15	76121983	76324959	202976	3	AZE	loss
chr15	76232261	76324959	92698	4	KHU	loss
chr15	77900822	77944793	43971	1	KHU	gain
chr15	77921827	78035839	114012	2	AZE	gain
chr15	78109455	78335826	226371	12	AZE	loss
chr15	78109455	78199412	89957	3	KHU	loss
chr15	79069289	79295899	226610	1	AZE	gain
chr15	79770163	79899720	129557	3	KHU	gain
chr15	81888755	82044032	155277	4	AZE	loss
chr16	1777369	2217058	439689	7	AZE	loss
chr16	1777369	1997875	220506	2	KHU	loss
chr16	3808762	6233861	2425099	9	AZE	complex
chr16	3905198	3998047	92849	1	KHU	gain
chr16	6298381	6664027	365646	1	AZE	gain
chr16	7581445	7686446	105001	1	KHU	gain
chr16	7657367	7746910	89543	3	AZE	loss
chr16	8781275	8921725	140450	1	AZE	gain
chr16	8871584	8921725	50141	1	KHU	gain
chr16	9464794	9760899	296105	3	AZE	complex
chr16	9464794	9591120	126326	1	KHU	loss
chr16	10532220	10757353	225133	8	AZE	complex
chr16	10532220	10757353	225133	5	KHU	loss
chr16	11295031	11408347	113316	1	AZE	loss
chr16	11478663	11572527	93864	2	AZE	complex
chr16	12331421	12463057	131636	1	KHU	loss
chr16	12331421	12571056	239635	1	MAZ	loss
chr16	12405490	12571056	165566	1	AZE	loss
chr16	12903262	12953811	50549	1	AZE	gain
chr16	13858944	14213179	354235	1	AZE	loss
chr16	14626142	14715341	89199	1	AZE	loss
chr16	14683268	14750049	66781	1	KHU	loss
chr16	15430945	15524517	93572	1	AZE	loss
chr16	15430945	15524517	93572	1	KHU	loss
chr16	16174319	16222268	47949	1	KHU	loss
chr16	16195827	16251788	55961	1	AZE	loss
chr16	16629244	16746278	117034	1	KHU	loss
chr16	17949627	18020214	70587	1	AZE	loss
chr16	18212583	18292234	79651	3	AZE	loss
chr16	18239295	18292234	52939	1	KHU	loss
chr16	20538013	20790410	252397	3	AZE	loss
chr16	20538013	20585339	47326	1	MAZ	loss
chr16	20565878	20606535	40657	2	KHU	loss
chr16	21588533	21771264	182731	18	AZE	gain
chr16	21638252	21771264	133012	4	KHU	gain
chr16	22005924	22230717	224793	1	AZE	gain
chr16	22136822	22204325	67503	2	MAZ	gain
chr16	23704706	23776849	72143	3	AZE	gain
chr16	24057320	24151625	94305	1	AZE	gain
chr16	24970173	25101405	131232	2	KHU	loss
chr16	26010704	26088021	77317	1	AZE	gain
chr16	26139242	26184080	44838	1	AZE	gain
chr16	26139242	26232737	93495	1	KHU	gain
chr16	26626867	26690303	63436	2	AZE	gain
chr16	26949393	27013891	64498	1	AZE	gain
chr16	26949393	27013891	64498	1	KHU	gain
chr16	27354631	27537199	182568	1	KHU	loss
chr16	27440241	27645483	205242	4	AZE	gain
chr16	28330903	28371702	40799	1	MAZ	gain
chr16	28859919	28927836	67917	1	KHU	gain
chr16	29459601	29488325	28724	8	KHU	loss
chr16	29459601	29488325	28724	3	AZE	loss
chr16	30256354	30582499	326145	40	AZE	complex
chr16	30256354	30468359	212005	6	KHU	complex
chr16	30286606	30390139	103533	1	MAZ	gain
chr16	31045238	31110249	65011	1	AZE	gain
chr16	32790615	32865916	75301	1	AZE	gain
chr16	32890247	32972097	81850	5	AZE	gain
chr16	32890247	32972097	81850	2	KHU	gain
chr16	32949436	32994098	44662	1	MAZ	gain
chr16	33860773	34266192	405419	4	MAZ	loss
chr16	34035902	34266192	230290	3	AZE	complex
chr16	34035902	34266192	230290	3	KHU	complex
chr16	35235163	36255300	1020137	1	AZE	gain
chr16	35330794	35365560	34766	1	KHU	loss
chr16	37906373	37978440	72067	1	AZE	gain
chr16	38175587	38239074	63487	1	KHU	gain
chr16	39001911	39096662	94751	1	KHU	loss
chr16	39707611	39868918	161307	2	AZE	loss
chr16	39733858	39868918	135060	1	KHU	loss
chr16	42209788	42655950	446162	1	KHU	loss
chr16	42754919	43001724	246805	4	AZE	complex
chr16	42867963	42919240	51277	1	KHU	gain
chr16	43595890	43666306	70416	1	KHU	loss
chr16	43625468	43666306	40838	1	AZE	loss
chr16	46324231	46378473	54242	2	AZE	loss
chr16	46352581	46378473	25892	1	KHU	loss
chr16	47196168	47281432	85264	1	KHU	loss
chr16	47409956	47619048	209092	1	AZE	gain
chr16	48974993	49026693	51700	1	MAZ	loss
chr16	49791674	50216803	425129	101	AZE	complex
chr16	49838225	50194394	356169	23	KHU	complex
chr16	50050096	50194394	144298	7	MAZ	gain
chr16	50816385	50931605	115220	2	KHU	complex
chr16	51841634	51937078	95444	1	KHU	gain
chr16	52492291	52752224	259933	2	AZE	loss
chr16	54160517	54282985	122468	6	AZE	loss
chr16	54160517	54306373	145856	3	KHU	complex
chr16	56058612	56106288	47676	1	AZE	loss
chr16	56579042	56668556	89514	1	AZE	gain
chr16	57995467	58155608	160141	3	AZE	gain
chr16	60144964	60238652	93688	2	AZE	gain
chr16	60144964	60238652	93688	1	KHU	gain
chr16	60340783	60449410	108627	3	KHU	loss
chr16	60373039	60449410	76371	6	AZE	loss
chr16	62648296	62707001	58705	1	KHU	gain
chr16	62648296	62707001	58705	1	AZE	loss
chr16	64902570	65032136	129566	1	KHU	loss
chr16	65753650	65841759	88109	1	AZE	gain
chr16	66565351	66702472	137121	1	AZE	loss
chr16	66638071	66702472	64401	1	KHU	gain
chr16	67641015	67899249	258234	8	AZE	loss
chr16	67942016	68025365	83349	1	AZE	gain
chr16	68372735	68416965	44230	1	KHU	loss
chr16	69083419	69220321	136902	7	AZE	loss
chr16	69083419	69194749	111330	2	KHU	loss
chr16	71697460	71769351	71891	2	AZE	loss
chr16	71697460	71769351	71891	1	KHU	loss
chr16	71932796	72096910	164114	10	KHU	loss
chr16	71932796	72039529	106733	7	AZE	loss
chr16	71932796	72013939	81143	1	MAZ	loss
chr16	73243651	73331619	87968	12	AZE	complex
chr16	73269873	73400719	130846	2	MAZ	loss
chr16	73269873	73331619	61746	1	KHU	loss
chr16	74202519	74620812	418293	7	AZE	loss
chr16	74202519	74368148	165629	7	KHU	loss
chr16	74883751	74949988	66237	1	KHU	loss
chr16	75669845	75759298	89453	6	KHU	complex
chr16	75695543	75781021	85478	36	AZE	gain
chr16	75720516	75759298	38782	1	MAZ	gain
chr16	76450768	76602452	151684	1	KHU	gain
chr16	77011743	77077847	66104	1	AZE	gain
chr16	78332646	78671676	339030	2	KHU	loss
chr16	78374520	78518706	144186	2	AZE	loss
chr16	79420332	79528580	108248	1	KHU	gain
chr16	80018944	80071829	52885	1	AZE	loss
chr16	80332918	80383117	50199	1	MAZ	loss
chr16	80996695	81122761	126066	3	AZE	loss
chr16	81040585	81152477	111892	2	KHU	loss
chr16	82354716	82456798	102082	1	KHU	gain
chr16	82377300	82498816	121516	1	AZE	gain
chr16	83289038	83382458	93420	1	AZE	gain
chr17	824811	886961	62150	1	MAZ	gain
chr17	2081713	2111212	29499	7	KHU	gain
chr17	2081713	2089204	7491	6	AZE	gain
chr17	2646939	2749294	102355	3	AZE	gain
chr17	3114297	3187680	73383	3	AZE	gain
chr17	3114297	3351281	236984	2	KHU	gain
chr17	3504976	3777917	272941	1	AZE	gain
chr17	3504976	3744931	239955	1	KHU	gain
chr17	4067521	4123397	55876	1	AZE	gain
chr17	5361118	5678091	316973	5	AZE	gain
chr17	5494841	5570651	75810	6	KHU	gain
chr17	6117643	6292239	174596	1	AZE	gain
chr17	6944392	7119539	175147	2	KHU	gain
chr17	7090615	7222443	131828	2	AZE	gain
chr17	7601064	7820833	219769	10	AZE	complex
chr17	7664709	7820833	156124	2	KHU	gain
chr17	8337226	8412441	75215	1	AZE	gain
chr17	8836226	8902927	66701	1	KHU	gain
chr17	8836226	8902927	66701	1	AZE	loss
chr17	10853278	10924388	71110	1	KHU	loss
chr17	11411485	11460073	48588	1	AZE	loss
chr17	11532301	11662733	130432	4	AZE	gain
chr17	11532301	11574818	42517	1	KHU	gain
chr17	12835971	12924395	88424	1	AZE	loss
chr17	15899078	16188936	289858	2	AZE	complex
chr17	16980646	17123616	142970	1	KHU	loss
chr17	17004603	17123616	119013	4	AZE	gain
chr17	17338207	17457683	119476	6	KHU	gain
chr17	17338207	17401122	62915	1	AZE	gain
chr17	18409951	18497066	87115	1	KHU	loss
chr17	18551311	18655209	103898	1	AZE	gain
chr17	18853530	18981996	128466	1	KHU	gain
chr17	19620490	19772710	152220	18	AZE	complex
chr17	19620490	19709116	88626	5	KHU	complex
chr17	19620490	19709116	88626	1	MAZ	loss
chr17	20532743	20595902	63159	3	AZE	gain
chr17	21232383	21288054	55671	1	AZE	loss
chr17	21592457	21797723	205266	2	AZE	gain
chr17	21592457	21711956	119499	1	KHU	loss
chr17	21924791	22056117	131326	6	KHU	complex
chr17	21924791	22029020	104229	1	AZE	gain
chr17	25307464	25405802	98338	1	KHU	gain
chr17	25976076	26082457	106381	6	AZE	complex
chr17	27161010	27274708	113698	1	KHU	loss
chr17	27550383	27863478	313095	3	KHU	loss
chr17	27697267	27863478	166211	3	AZE	loss
chr17	28245490	28335226	89736	2	KHU	complex
chr17	29991357	30067421	76064	1	KHU	loss
chr17	31352807	31500331	147524	3	KHU	loss
chr17	31352807	31424648	71841	1	AZE	loss
chr17	32605781	32750536	144755	4	KHU	loss
chr17	32635043	32750536	115493	1	AZE	loss
chr17	36479527	36603437	123910	17	AZE	complex
chr17	36479527	36603437	123910	4	KHU	complex
chr17	39204089	39262284	58195	1	AZE	loss
chr17	39204089	39262284	58195	1	KHU	loss
chr17	41319984	41481734	161750	3	AZE	loss
chr17	41319984	41481734	161750	1	KHU	loss
chr17	41816187	41862874	46687	1	AZE	gain
chr17	42310811	42370747	59936	1	AZE	gain
chr17	42370747	42450015	79268	1	MAZ	gain
chr17	43017821	43119218	101397	19	AZE	complex
chr17	43017821	43119218	101397	9	KHU	gain
chr17	43017821	43119218	101397	1	MAZ	gain
chr17	43870749	44034969	164220	15	AZE	loss
chr17	43936460	43991661	55201	4	KHU	loss
chr17	44800244	44919351	119107	1	KHU	gain
chr17	47367723	47415858	48135	1	AZE	loss
chr17	49766634	50133121	366487	1	KHU	loss
chr17	50899701	50947655	47954	2	AZE	loss
chr17	50899701	50947655	47954	1	KHU	loss
chr17	51071224	51162565	91341	2	KHU	loss
chr17	51139136	51183457	44321	5	AZE	loss
chr17	51429226	51475907	46681	1	MAZ	gain
chr17	52629228	52826062	196834	1	AZE	loss
chr17	52885295	52998461	113166	1	AZE	loss
chr17	53792947	53844031	51084	1	KHU	gain
chr17	53844031	53933427	89396	4	AZE	loss
chr17	53881699	53933427	51728	1	KHU	loss
chr17	54261622	54578189	316567	6	AZE	complex
chr17	54805130	54872920	67790	2	AZE	loss
chr17	55184810	55251738	66928	1	AZE	gain
chr17	55291617	55338483	46866	1	AZE	gain
chr17	56103755	56186190	82435	1	KHU	gain
chr17	57893279	57945802	52523	2	KHU	loss
chr17	58700240	58871784	171544	1	MAZ	gain
chr17	60465543	60607844	142301	2	AZE	gain
chr17	61040266	61161258	120992	8	AZE	loss
chr17	61040266	61093309	53043	2	KHU	loss
chr17	61076484	61161258	84774	1	MAZ	loss
chr17	62587118	62691804	104686	1	AZE	loss
chr17	63015261	63147161	131900	1	AZE	gain
chr17	63958162	64077097	118935	1	AZE	loss
chr17	64948516	65015807	67291	1	AZE	gain
chr17	65570190	65637859	67669	4	AZE	loss
chr17	65570190	65675624	105434	2	KHU	loss
chr17	67363978	67417093	53115	1	AZE	gain
chr17	67531010	67699127	168117	2	AZE	complex
chr17	67558012	67588011	29999	2	KHU	gain
chr17	68179230	68276894	97664	1	AZE	gain
chr17	69441633	69508098	66465	1	KHU	gain
chr17	69960223	70082466	122243	5	AZE	loss
chr17	69960223	70047850	87627	2	KHU	loss
chr17	70520864	70628266	107402	1	AZE	loss
chr17	70832643	70898499	65856	2	AZE	loss
chr17	71951419	72023152	71733	1	AZE	loss
chr18	436108	597912	161804	9	AZE	gain
chr18	691037	880405	189368	1	KHU	gain
chr18	1152711	1231216	78505	1	KHU	gain
chr18	1778287	1853847	75560	2	KHU	loss
chr18	4680519	4764780	84261	8	AZE	complex
chr18	4680519	4840327	159808	4	KHU	gain
chr18	5341514	5395897	54383	2	AZE	gain
chr18	5481251	5547989	66738	1	AZE	loss
chr18	6732416	6780462	48046	1	KHU	gain
chr18	6925624	7029698	104074	1	AZE	gain
chr18	7083782	7131301	47519	1	MAZ	gain
chr18	7811147	7873667	62520	1	KHU	gain
chr18	7920598	7997785	77187	1	AZE	gain
chr18	8869916	8924232	54316	2	AZE	gain
chr18	9278146	9323348	45202	1	AZE	gain
chr18	9830062	9885959	55897	2	KHU	loss
chr18	11116756	11202572	85816	1	AZE	loss
chr18	12571250	12842177	270927	31	AZE	complex
chr18	12571250	12842177	270927	6	KHU	gain
chr18	15343450	15433018	89568	2	KHU	loss
chr18	15771094	15841022	69928	1	AZE	gain
chr18	16748560	16838156	89596	1	AZE	gain
chr18	16838156	16902800	64644	1	KHU	gain
chr18	17034075	17112792	78717	1	KHU	gain
chr18	17380726	17669259	288533	5	AZE	gain
chr18	17496279	17628989	132710	1	KHU	gain
chr18	17628989	17709460	80471	1	MAZ	gain
chr18	19973152	20015709	42557	1	AZE	loss
chr18	19997821	20070152	72331	2	KHU	loss
chr18	20931088	21038861	107773	1	AZE	gain
chr18	21177171	21244575	67404	2	KHU	loss
chr18	21177171	21244575	67404	1	AZE	loss
chr18	21177171	21244575	67404	1	MAZ	loss
chr18	21825659	21928500	102841	1	AZE	gain
chr18	22157997	22252215	94218	1	AZE	loss
chr18	22385714	22564607	178893	21	AZE	loss
chr18	22461411	22515283	53872	1	KHU	loss
chr18	22727806	22884874	157068	67	AZE	complex
chr18	22756790	22912606	155816	32	KHU	loss
chr18	22827381	22884874	57493	1	MAZ	loss
chr18	23336154	23454559	118405	1	KHU	gain
chr18	23908813	23969881	61068	1	MAZ	gain
chr18	25396179	25522347	126168	2	KHU	loss
chr18	27092551	27201990	109439	1	AZE	loss
chr18	27372458	27429450	56992	1	AZE	gain
chr18	30304749	30696000	391251	2	KHU	complex
chr18	31909117	32017849	108732	1	KHU	loss
chr18	32580679	32655988	75309	2	AZE	loss
chr18	32626894	32682908	56014	1	KHU	loss
chr18	32877594	33038542	160948	4	AZE	gain
chr18	33210276	33280009	69733	2	KHU	gain
chr18	33210276	33280009	69733	1	AZE	gain
chr18	33890613	33938643	48030	3	AZE	gain
chr18	33890613	33938643	48030	2	KHU	gain
chr18	34609959	34671025	61066	1	AZE	gain
chr18	35371916	35432998	61082	2	AZE	loss
chr18	35371916	35432998	61082	1	KHU	loss
chr18	38575439	38727528	152089	2	KHU	gain
chr18	39451964	39931672	479708	5	AZE	complex
chr18	39524271	39714171	189900	6	KHU	loss
chr18	40686697	40862742	176045	1	AZE	gain
chr18	40969204	41079268	110064	3	AZE	gain
chr18	41167166	41235522	68356	1	AZE	gain
chr18	42084694	42328386	243692	1	KHU	gain
chr18	42392208	42476475	84267	1	KHU	gain
chr18	43501182	43660644	159462	2	AZE	complex
chr18	44592301	44659764	67463	1	AZE	gain
chr18	44934869	44983787	48918	12	AZE	gain
chr18	44934869	44964261	29392	1	KHU	gain
chr18	46237392	46339134	101742	1	AZE	gain
chr18	48542808	48592590	49782	1	AZE	gain
chr18	49332619	49428499	95880	1	AZE	gain
chr18	49428499	49811006	382507	2	MAZ	gain
chr18	49505517	49571866	66349	1	KHU	gain
chr18	49679686	49886749	207063	3	AZE	gain
chr18	50954818	51019067	64249	1	AZE	loss
chr18	51019067	51071729	52662	1	MAZ	loss
chr18	52426051	52451730	25679	1	AZE	gain
chr18	54115469	54259296	143827	3	AZE	gain
chr18	54571922	54662063	90141	1	AZE	gain
chr18	54967866	55027146	59280	5	AZE	loss
chr18	54967866	55027146	59280	1	KHU	loss
chr18	55349725	55499480	149755	6	AZE	gain
chr18	55380068	55466998	86930	1	KHU	gain
chr18	57664993	57784980	119987	1	AZE	loss
chr18	57760710	57807061	46351	1	KHU	loss
chr18	58405330	59533393	1128063	1	AZE	gain
chr18	60924568	61091446	166878	44	AZE	loss
chr18	60924568	61091446	166878	18	KHU	loss
chr18	60924568	61091446	166878	7	MAZ	loss
chr18	61614062	61674355	60293	1	AZE	gain
chr18	61614062	61674355	60293	1	KHU	gain
chr18	61785216	61911707	126491	4	AZE	complex
chr18	62792198	62883903	91705	1	MAZ	gain
chr18	64081682	64220127	138445	7	AZE	gain
chr18	64081682	64220127	138445	5	KHU	complex
chr19	1188241	1365248	177007	3	AZE	gain
chr19	1188241	1365248	177007	3	KHU	gain
chr19	2002117	2635363	633246	9	AZE	complex
chr19	3349944	3487663	137719	3	AZE	loss
chr19	3809158	3901755	92597	1	KHU	loss
chr19	4378627	4566445	187818	1	AZE	loss
chr19	5184293	5250383	66090	1	KHU	gain
chr19	7576198	7747231	171033	1	AZE	loss
chr19	7597818	7747231	149413	2	KHU	gain
chr19	8363669	8446994	83325	1	AZE	loss
chr19	9557521	9668542	111021	1	KHU	gain
chr19	9618097	9668542	50445	1	AZE	gain
chr19	9688849	9805251	116402	6	KHU	loss
chr19	9688849	9849659	160810	5	AZE	loss
chr19	12077191	12130585	53394	1	KHU	gain
chr19	12919788	12968054	48266	2	AZE	loss
chr19	14699662	14772432	72770	1	AZE	loss
chr19	14699662	14772432	72770	1	KHU	loss
chr19	14816805	14858528	41723	1	AZE	gain
chr19	15058387	15141104	82717	1	AZE	loss
chr19	15672286	15750660	78374	3	AZE	loss
chr19	15672286	15750660	78374	2	KHU	loss
chr19	16609135	16718814	109679	1	AZE	gain
chr19	18120846	18197846	77000	5	AZE	loss
chr19	18168848	18498801	329953	15	KHU	loss
chr19	18331072	18400569	69497	6	AZE	loss
chr19	18535270	18616319	81049	4	AZE	gain
chr19	18535270	18594370	59100	1	MAZ	gain
chr19	19202489	19338315	135826	6	AZE	loss
chr19	19264356	19338315	73959	1	KHU	loss
chr19	20876477	20932104	55627	1	AZE	gain
chr19	22875961	23041684	165723	2	AZE	loss
chr19	23918981	23981138	62157	1	AZE	loss
chr19	24123586	24232477	108891	1	AZE	gain
chr19	25097605	25557583	459978	1	KHU	gain
chr19	26184188	26249280	65092	1	KHU	gain
chr19	27016003	27103914	87911	2	AZE	loss
chr19	28456666	28507467	50801	1	AZE	loss
chr19	28786009	28823245	37236	1	KHU	loss
chr19	29450073	29508121	58048	1	AZE	gain
chr19	29477103	29567209	90106	1	KHU	gain
chr19	29508121	29598338	90217	1	MAZ	loss
chr19	32816473	32896632	80159	1	KHU	gain
chr19	33371588	33491318	119730	1	AZE	gain
chr19	34640670	34785547	144877	1	AZE	gain
chr19	35992933	36040281	47348	1	MAZ	loss
chr19	36015534	36183420	167886	2	AZE	loss
chr19	36284071	36340567	56496	4	KHU	gain
chr19	36284071	36312770	28699	2	AZE	gain
chr19	38104475	38154333	49858	1	KHU	gain
chr19	38628797	38811756	182959	1	AZE	gain
chr19	39857333	40226989	369656	7	AZE	loss
chr19	39881694	39926834	45140	1	KHU	gain
chr19	39947999	40007372	59373	3	KHU	loss
chr19	41270588	41601680	331092	6	AZE	gain
chr19	41270588	41632848	362260	6	KHU	gain
chr19	43019490	43082207	62717	2	AZE	gain
chr19	43019490	43118290	98800	2	KHU	gain
chr19	43265448	43312898	47450	1	AZE	loss
chr19	43290409	43380079	89670	1	KHU	loss
chr19	43625438	43733375	107937	10	AZE	loss
chr19	43652776	43704855	52079	2	MAZ	loss
chr19	43677220	43733375	56155	1	KHU	loss
chr19	44317675	44386955	69280	1	KHU	loss
chr19	44533802	44660195	126393	5	AZE	loss
chr19	44597711	44693108	95397	2	KHU	loss
chr19	44710367	44785786	75419	1	AZE	gain
chr19	45014206	45202403	188197	4	AZE	complex
chr19	46104190	46165794	61604	1	AZE	gain
chr19	48152020	48216192	64172	3	AZE	gain
chr19	48245215	48342288	97073	5	AZE	complex
chr19	48245215	48317559	72344	1	KHU	loss
chr19	49851375	49955715	104340	1	KHU	gain
chr19	50712566	51114180	401614	1	AZE	loss
chr19	52013029	52081694	68665	1	AZE	gain
chr19	52389778	52991857	602079	4	AZE	complex
chr19	53695426	53745230	49804	1	AZE	loss
chr19	54561142	54694107	132965	3	AZE	gain
chr19	54561142	54661943	100801	2	KHU	gain
chr19	57843316	58118936	275620	8	AZE	complex
chr19	57843316	57935932	92616	3	KHU	complex
chr19	59580157	59791934	211777	3	AZE	complex
chr19	60003710	60175205	171495	2	KHU	loss
chr19	60056911	60150089	93178	3	AZE	loss
chr19	61267634	61344572	76938	1	AZE	loss
chr19	61693615	61900135	206520	1	AZE	loss
chr19	64893721	65191497	297776	1	AZE	loss
chr19	64893721	65167693	273972	1	KHU	loss
chr19	65633469	65680876	47407	1	KHU	loss
chr19	66079862	66282607	202745	5	AZE	gain
chr19	66139027	66282607	143580	1	MAZ	gain
chr19	66441266	66546352	105086	7	AZE	loss
chr19	66838712	66943588	104876	2	KHU	complex
chr19	66912016	67094671	182655	1	AZE	loss
chr19	67590096	67673229	83133	1	AZE	gain
chr19	67590096	67673229	83133	1	KHU	gain
chr19	70737039	70808082	71043	1	AZE	gain
chr19	70808082	71035557	227475	1	KHU	loss
chr19	70881940	71035557	153617	1	AZE	loss
chr19	71043581	71058251	14670	1	AZE	gain
chr2	1509001	1555641	46640	1	AZE	gain
chr2	2828907	2926343	97436	1	KHU	gain
chr2	3733628	3970536	236908	19	AZE	loss
chr2	3840510	4072437	231927	7	KHU	complex
chr2	3840510	3909856	69346	3	MAZ	loss
chr2	4563832	4672595	108763	1	AZE	gain
chr2	4563832	4672595	108763	1	KHU	gain
chr2	5080058	5161035	80977	1	AZE	gain
chr2	6650571	6752611	102040	5	KHU	gain
chr2	6686217	6752611	66394	6	AZE	gain
chr2	7472304	7625519	153215	1	AZE	loss
chr2	9068400	9211828	143428	1	MAZ	gain
chr2	9546116	9744141	198025	4	AZE	complex
chr2	9546116	9646152	100036	4	KHU	loss
chr2	10103120	10187199	84079	1	AZE	gain
chr2	10707048	10891579	184531	4	AZE	gain
chr2	10736522	10815741	79219	1	KHU	gain
chr2	11048443	11161371	112928	1	AZE	loss
chr2	14304359	14525295	220936	2	AZE	gain
chr2	15098429	15241879	143450	2	KHU	gain
chr2	15098429	15241879	143450	1	AZE	gain
chr2	15433079	15559111	126032	1	AZE	gain
chr2	22487524	22545422	57898	1	AZE	loss
chr2	23082217	23134445	52228	3	AZE	loss
chr2	23082217	23210059	127842	3	KHU	loss
chr2	23726913	23837248	110335	6	AZE	loss
chr2	23747736	23814515	66779	1	KHU	loss
chr2	23793008	23837248	44240	1	MAZ	loss
chr2	23837248	23944100	106852	3	KHU	loss
chr2	25269690	25327150	57460	1	AZE	loss
chr2	25939956	25999291	59335	10	AZE	loss
chr2	25939956	25999291	59335	8	KHU	loss
chr2	25939956	25999291	59335	1	MAZ	loss
chr2	26336344	26719536	383192	3	AZE	complex
chr2	26336344	26710580	374236	1	KHU	gain
chr2	26957904	27100732	142828	22	KHU	loss
chr2	26957904	27063987	106083	2	MAZ	loss
chr2	26957904	26993945	36041	1	AZE	loss
chr2	28885602	29029195	143593	6	KHU	loss
chr2	28960788	29119006	158218	6	AZE	loss
chr2	28980551	29029195	48644	1	MAZ	loss
chr2	30502331	30567227	64896	1	AZE	loss
chr2	31310363	31416523	106160	2	AZE	loss
chr2	31416523	31473366	56843	1	KHU	loss
chr2	31532815	31592700	59885	1	KHU	loss
chr2	33521785	33580962	59177	1	AZE	gain
chr2	34993651	35143490	149839	2	AZE	complex
chr2	35109256	35173068	63812	1	KHU	gain
chr2	35435533	35566641	131108	1	AZE	gain
chr2	36986550	37167935	181385	2	KHU	gain
chr2	37012822	37167935	155113	1	AZE	gain
chr2	37837451	38056330	218879	4	AZE	loss
chr2	38688881	38742757	53876	2	KHU	gain
chr2	39389264	39478453	89189	1	KHU	gain
chr2	39986592	40079958	93366	1	KHU	gain
chr2	42514847	42664425	149578	1	AZE	gain
chr2	43163644	43207060	43416	1	KHU	gain
chr2	43346485	43424202	77717	6	AZE	loss
chr2	43346485	43424202	77717	2	KHU	loss
chr2	43564747	43625406	60659	1	AZE	gain
chr2	44462890	44561940	99050	1	KHU	gain
chr2	44921581	45003865	82284	1	AZE	gain
chr2	46546097	46699782	153685	10	AZE	loss
chr2	46628336	46699782	71446	1	MAZ	loss
chr2	46740010	46884920	144910	2	KHU	loss
chr2	46835607	46884920	49313	1	AZE	loss
chr2	46987011	47128867	141856	1	AZE	loss
chr2	51502663	51758122	255459	4	KHU	loss
chr2	51502663	51603993	101330	2	AZE	loss
chr2	52185441	52611681	426240	2	AZE	gain
chr2	53762915	53908335	145420	1	AZE	loss
chr2	53762915	53908335	145420	1	KHU	loss
chr2	54027784	54107723	79939	1	AZE	gain
chr2	54027784	54456790	429006	1	KHU	gain
chr2	54975714	55258475	282761	1	MAZ	loss
chr2	55258475	55587961	329486	2	AZE	loss
chr2	56319576	56398390	78814	1	MAZ	loss
chr2	56502688	56584057	81369	1	MAZ	gain
chr2	57805999	58006839	200840	18	AZE	gain
chr2	57805999	58006839	200840	4	KHU	gain
chr2	60862075	60942744	80669	1	KHU	gain
chr2	61060276	61087580	27304	2	KHU	loss
chr2	62702267	62788599	86332	1	AZE	loss
chr2	63221140	63694575	473435	1	AZE	loss
chr2	63221140	63694575	473435	1	KHU	loss
chr2	64876869	64983870	107001	1	KHU	gain
chr2	65206674	65524125	317451	2	KHU	loss
chr2	65860489	66111046	250557	1	KHU	loss
chr2	66354452	66521846	167394	16	AZE	loss
chr2	66379599	66521846	142247	5	KHU	loss
chr2	66898278	67066061	167783	24	AZE	gain
chr2	66924891	67019953	95062	3	KHU	gain
chr2	70699105	70803405	104300	2	AZE	gain
chr2	70740089	70803405	63316	5	KHU	gain
chr2	70923402	71050677	127275	2	AZE	gain
chr2	71210703	71256294	45591	1	AZE	loss
chr2	71485753	71548646	62893	1	AZE	loss
chr2	72943386	73009992	66606	1	AZE	loss
chr2	73370726	73422260	51534	1	AZE	gain
chr2	73537961	73615334	77373	1	AZE	loss
chr2	74644974	74746372	101398	1	KHU	loss
chr2	74972445	75040833	68388	1	KHU	loss
chr2	76198818	76265587	66769	1	AZE	loss
chr2	78237960	78307069	69109	1	AZE	gain
chr2	78478054	78538751	60697	1	AZE	gain
chr2	79073323	79124930	51607	1	AZE	loss
chr2	80258058	80413980	155922	2	KHU	loss
chr2	81717330	82054326	336996	4	KHU	complex
chr2	81885160	82097485	212325	30	AZE	loss
chr2	81963250	82011911	48661	1	MAZ	loss
chr2	82829939	82935359	105420	1	AZE	gain
chr2	82829939	82965820	135881	1	KHU	gain
chr2	83263246	83526688	263442	7	KHU	loss
chr2	83403398	83624189	220791	8	AZE	loss
chr2	83886818	83967812	80994	7	AZE	gain
chr2	83886818	83938019	51201	1	KHU	gain
chr2	84494894	84579468	84574	1	KHU	gain
chr2	89163953	89270788	106835	5	AZE	gain
chr2	90078540	90130028	51488	4	KHU	loss
chr2	90086369	90158745	72376	1	AZE	loss
chr2	92160902	92294528	133626	1	AZE	loss
chr2	94593726	94716981	123255	2	AZE	loss
chr2	95359063	95414874	55811	1	KHU	gain
chr2	96472497	96519755	47258	1	AZE	gain
chr2	96903537	96963501	59964	1	KHU	gain
chr2	98209029	98491205	282176	6	AZE	gain
chr2	98278376	98293345	14969	3	KHU	gain
chr2	101529318	101684916	155598	13	AZE	complex
chr2	101529318	101684916	155598	8	KHU	complex
chr2	101529318	101573899	44581	2	MAZ	gain
chr2	102926346	102975525	49179	1	AZE	loss
chr2	105083830	105170800	86970	1	AZE	gain
chr2	106467800	106511019	43219	1	AZE	gain
chr2	107768107	107883342	115235	1	AZE	loss
chr2	107912579	108058796	146217	1	MAZ	loss
chr2	112495958	112553826	57868	1	AZE	loss
chr2	113015610	113065797	50187	1	AZE	gain
chr2	115202403	115370054	167651	3	KHU	loss
chr2	115798417	115890972	92555	1	KHU	gain
chr2	115922282	115974611	52329	1	AZE	loss
chr2	117778739	117830340	51601	1	KHU	gain
chr2	118640532	119029233	388701	2	AZE	loss
chr2	120875075	120954686	79611	6	AZE	gain
chr2	120875075	120954686	79611	3	KHU	gain
chr2	121285253	121479572	194319	6	AZE	loss
chr2	121591971	121671803	79832	3	KHU	loss
chr2	122111074	122291882	180808	3	KHU	complex
chr2	122171431	122291882	120451	7	AZE	complex
chr2	122342241	122813056	470815	1	AZE	gain
chr2	123542110	123599563	57453	1	KHU	gain
chr2	123848506	123896383	47877	1	KHU	gain
chr2	124027316	124094443	67127	1	AZE	gain
chr2	124205542	124257905	52363	4	AZE	loss
chr2	125325173	125389368	64195	1	AZE	loss
chr2	126679681	126771430	91749	1	AZE	loss
chr2	128254582	128306060	51478	1	AZE	loss
chr2	129614896	129678296	63400	1	AZE	loss
chr2	131814895	131888238	73343	2	KHU	loss
chr2	132042269	132173458	131189	5	AZE	loss
chr2	132088779	132202439	113660	2	KHU	loss
chr2	132586517	132674390	87873	1	KHU	loss
chr2	134746031	134982782	236751	2	AZE	loss
chr2	136058345	136104797	46452	1	KHU	loss
chr2	137758619	137801338	42719	1	AZE	loss
chr2	137873431	138073326	199895	5	KHU	loss
chr2	137915547	138049043	133496	5	AZE	loss
chr2	138015748	138073326	57578	1	MAZ	loss
chr2	138637789	138714958	77169	8	AZE	complex
chr2	138637789	138714958	77169	2	KHU	complex
chr2	139477730	139642982	165252	2	AZE	gain
chr2	141818152	141972999	154847	2	AZE	loss
chr2	146291895	146485762	193867	9	AZE	loss
chr2	146396135	146485762	89627	2	KHU	loss
chr2	146676349	146827066	150717	2	AZE	complex
chr2	147390665	147442605	51940	1	KHU	gain
chr2	148133692	148179542	45850	1	AZE	gain
chr2	150108833	150333355	224522	1	AZE	gain
chr2	150897636	151096677	199041	2	AZE	loss
chr2	151960748	152021638	60890	1	KHU	gain
chr2	153527093	153599478	72385	7	AZE	loss
chr2	153547984	153599478	51494	2	KHU	loss
chr2	153858498	154181428	322930	1	KHU	loss
chr2	155980454	156131893	151439	1	AZE	gain
chr2	157761183	157888884	127701	1	AZE	loss
chr2	158670535	158765919	95384	2	AZE	gain
chr2	158670535	158765919	95384	2	KHU	gain
chr2	159027588	159102739	75151	2	AZE	gain
chr2	159027588	159102739	75151	1	KHU	gain
chr2	159382105	159498164	116059	9	AZE	complex
chr2	159382105	159476051	93946	5	KHU	loss
chr2	160292335	160447707	155372	3	AZE	loss
chr2	160292335	160384539	92204	1	KHU	gain
chr2	161309511	161609981	300470	6	KHU	complex
chr2	161362897	161441735	78838	1	AZE	loss
chr2	161530280	161642839	112559	14	AZE	loss
chr2	162415102	162513665	98563	1	AZE	gain
chr2	162983812	163035879	52067	1	KHU	loss
chr2	163574840	163777495	202655	8	AZE	gain
chr2	163574840	163704980	130140	3	KHU	gain
chr2	163623726	163704980	81254	1	MAZ	gain
chr2	165377949	165544104	166155	3	AZE	loss
chr2	165544104	165637404	93300	1	KHU	loss
chr2	165740491	165832355	91864	1	AZE	loss
chr2	166350739	166439814	89075	1	AZE	loss
chr2	167702859	167932570	229711	1	AZE	gain
chr2	169375635	169562226	186591	11	AZE	gain
chr2	169375635	169492924	117289	2	MAZ	gain
chr2	169440322	169492924	52602	1	KHU	gain
chr2	170632207	170693676	61469	1	KHU	gain
chr2	171777140	171830497	53357	1	AZE	gain
chr2	171922883	171992928	70045	1	AZE	loss
chr2	172025510	172134053	108543	1	AZE	gain
chr2	173006007	173081111	75104	3	AZE	loss
chr2	173006007	173081111	75104	1	KHU	loss
chr2	176175256	176496986	321730	12	KHU	complex
chr2	176307490	176496986	189496	18	AZE	complex
chr2	176704320	176760680	56360	1	AZE	loss
chr2	177017095	177062817	45722	1	KHU	gain
chr2	178507668	178776138	268470	4	AZE	gain
chr2	178507668	178627286	119618	3	KHU	gain
chr2	179387544	179424422	36878	1	AZE	gain
chr2	179582834	179622910	40076	1	AZE	loss
chr2	180700484	180754407	53923	1	AZE	gain
chr2	181309385	181439529	130144	9	AZE	gain
chr2	181333099	181390800	57701	1	MAZ	loss
chr2	181588039	181646230	58191	1	AZE	gain
chr2	183462823	183648236	185413	1	KHU	gain
chr2	184198104	184280543	82439	1	AZE	gain
chr2	184241448	184307368	65920	1	KHU	loss
chr2	184764990	184978507	213517	2	AZE	loss
chr2	184834871	184894924	60053	1	KHU	loss
chr2	184865063	184925835	60772	1	MAZ	loss
chr2	185203542	185324179	120637	4	AZE	complex
chr2	185225660	185324179	98519	3	KHU	gain
chr2	186139373	186199692	60319	2	AZE	loss
chr2	186559956	186611612	51656	1	AZE	gain
chr20	757706	772998	15292	1	AZE	loss
chr20	770435	787145	16710	1	KHU	loss
chr20	834338	863549	29211	1	AZE	loss
chr20	5233540	5302997	69457	1	KHU	loss
chr20	5792509	5886548	94039	3	AZE	gain
chr20	5834171	5886548	52377	4	KHU	gain
chr20	6612894	6695744	82850	1	KHU	loss
chr20	7348356	7598996	250640	3	KHU	gain
chr20	7348356	7446390	98034	1	AZE	gain
chr20	7598996	7743133	144137	2	AZE	gain
chr20	7901460	8017207	115747	1	KHU	loss
chr20	7973300	8017207	43907	1	AZE	loss
chr20	8049966	8181821	131855	1	AZE	loss
chr20	9332490	9466009	133519	1	AZE	gain
chr20	10399179	10461654	62475	2	KHU	loss
chr20	11022164	11117300	95136	1	AZE	gain
chr20	13208651	13286292	77641	2	KHU	gain
chr20	13208651	13286292	77641	1	AZE	gain
chr20	15426305	15568402	142097	2	AZE	loss
chr20	15992616	16330151	337535	5	AZE	loss
chr20	17350185	17398383	48198	1	AZE	loss
chr20	18039500	18107375	67875	1	AZE	loss
chr20	20211258	20299537	88279	1	AZE	gain
chr20	20211258	20299537	88279	1	KHU	loss
chr20	21483867	21548572	64705	1	AZE	loss
chr20	25226349	25281098	54749	1	AZE	loss
chr20	25427997	25511720	83723	6	AZE	loss
chr20	25427997	25511720	83723	2	KHU	loss
chr20	25849897	25976069	126172	2	AZE	loss
chr20	26071818	26177750	105932	1	KHU	gain
chr20	26361303	26558536	197233	2	AZE	loss
chr20	26432494	26537050	104556	1	KHU	loss
chr20	29010636	29100965	90329	1	MAZ	loss
chr20	31183252	31252047	68795	1	AZE	loss
chr20	32290800	32370914	80114	1	AZE	gain
chr20	33333055	33381369	48314	3	AZE	loss
chr20	35809241	35891419	82178	1	KHU	gain
chr20	36529997	36605803	75806	1	KHU	gain
chr20	37926508	38032255	105747	2	AZE	loss
chr20	38104096	38205830	101734	1	AZE	loss
chr20	38793988	38931686	137698	1	KHU	gain
chr20	39586139	39610710	24571	1	KHU	gain
chr20	40344161	40510307	166146	45	AZE	gain
chr20	40344161	40510307	166146	24	KHU	gain
chr20	40344161	40391122	46961	1	MAZ	gain
chr20	41666704	41773995	107291	1	AZE	loss
chr20	42737087	42846253	109166	8	AZE	gain
chr20	42769690	42846253	76563	2	KHU	gain
chr20	43329872	43438172	108300	1	AZE	gain
chr20	44007815	44118781	110966	1	AZE	gain
chr20	44007815	44118781	110966	1	KHU	gain
chr20	45504118	45573357	69239	5	AZE	gain
chr20	45504118	45554111	49993	1	KHU	gain
chr20	47116797	47169659	52862	1	KHU	gain
chr20	47842377	47922748	80371	1	AZE	gain
chr20	49012332	49073690	61358	1	AZE	loss
chr20	49073690	49136110	62420	1	MAZ	loss
chr20	49357995	49938652	580657	20	AZE	gain
chr20	49827214	49938652	111438	7	KHU	gain
chr20	50187230	50488534	301304	3	AZE	complex
chr20	50214443	50289609	75166	1	KHU	gain
chr20	51616311	51827285	210974	10	AZE	gain
chr20	51645262	51827285	182023	3	KHU	gain
chr20	52726393	52825783	99390	2	AZE	loss
chr20	52726393	52825783	99390	2	KHU	loss
chr20	53116699	53238679	121980	5	AZE	gain
chr20	53154839	53209455	54616	1	MAZ	gain
chr20	54255854	54374598	118744	1	AZE	loss
chr20	54320200	54413444	93244	2	KHU	loss
chr20	56168349	56188239	19890	1	AZE	loss
chr20	56471419	56584252	112833	1	KHU	loss
chr20	56749337	56820814	71477	1	KHU	gain
chr20	60666374	60752734	86360	1	AZE	loss
chr20	60806084	61100138	294054	1	MAZ	gain
chr20	61031085	61100138	69053	2	AZE	complex
chr20	61244010	61372283	128273	1	KHU	gain
chr20	61456145	61641505	185360	6	AZE	gain
chr20	61571126	61672190	101064	8	KHU	gain
chr20	62039806	62198950	159144	9	AZE	complex
chr20	62090374	62129996	39622	2	KHU	loss
chr20	62967060	63025470	58410	1	AZE	gain
chr20	63981749	64089773	108024	1	AZE	loss
chr20	65035258	65177605	142347	3	AZE	gain
chr20	65035258	65177605	142347	3	KHU	gain
chr21	1184439	1278758	94319	2	AZE	loss
chr21	1216949	1278758	61809	1	KHU	gain
chr21	1721083	1979177	258094	4	AZE	complex
chr21	5997838	6061786	63948	1	AZE	loss
chr21	11579072	11674018	94946	5	AZE	loss
chr21	11602382	11650885	48503	1	MAZ	loss
chr21	12024160	12086968	62808	1	KHU	gain
chr21	12060073	12112852	52779	1	AZE	gain
chr21	12556968	12632030	75062	2	KHU	loss
chr21	12714514	12786492	71978	1	AZE	gain
chr21	13351810	13446627	94817	1	KHU	loss
chr21	13779051	13844195	65144	1	AZE	gain
chr21	13949694	14024597	74903	1	AZE	gain
chr21	15149413	15255154	105741	1	AZE	loss
chr21	17964455	18040795	76340	2	AZE	gain
chr21	18017123	18249001	231878	2	KHU	complex
chr21	18470569	18730981	260412	1	MAZ	loss
chr21	20150452	20233502	83050	2	AZE	loss
chr21	21155660	21236468	80808	1	KHU	loss
chr21	23856437	24001804	145367	3	AZE	gain
chr21	23885603	24108296	222693	1	KHU	gain
chr21	24662797	24803393	140596	2	KHU	loss
chr21	24730181	24897946	167765	12	AZE	loss
chr21	26313352	26456881	143529	13	AZE	gain
chr21	26313352	26423127	109775	11	KHU	gain
chr21	28493766	28566280	72514	2	AZE	gain
chr21	28493766	28566280	72514	1	KHU	gain
chr21	29119664	29163607	43943	1	AZE	loss
chr21	31485681	31615386	129705	1	AZE	gain
chr21	35327591	35380474	52883	1	KHU	gain
chr21	35779590	35951566	171976	3	AZE	gain
chr21	36749554	36808883	59329	1	AZE	gain
chr21	37015579	37115952	100373	1	AZE	loss
chr21	38437921	38517440	79519	1	KHU	gain
chr21	39592599	39654747	62148	1	AZE	loss
chr21	41821451	41948101	126650	4	KHU	complex
chr21	41948101	42072059	123958	29	AZE	loss
chr21	41948101	41992117	44016	1	MAZ	loss
chr21	42013797	42072059	58262	2	KHU	loss
chr21	42936054	42999808	63754	1	AZE	loss
chr21	42936054	42999808	63754	1	KHU	loss
chr21	44793826	44841995	48169	1	AZE	loss
chr21	45046317	45119204	72887	1	AZE	gain
chr21	45904893	45971622	66729	1	KHU	loss
chr21	49010329	49114142	103813	1	KHU	loss
chr21	49647313	49760483	113170	1	AZE	loss
chr21	49647313	49760483	113170	1	KHU	loss
chr21	49844839	49915278	70439	1	AZE	gain
chr21	50025710	50069249	43539	3	AZE	gain
chr21	50824220	50922383	98163	4	AZE	gain
chr21	50824220	50922383	98163	1	KHU	gain
chr21	52514471	52558244	43773	2	AZE	loss
chr21	54225028	54412683	187655	3	AZE	complex
chr21	54520603	54814723	294120	2	MAZ	gain
chr21	54757788	54985963	228175	19	KHU	gain
chr21	54757788	54948968	191180	15	AZE	complex
chr21	55684412	55727872	43460	1	KHU	loss
chr21	56134446	56225391	90945	1	AZE	gain
chr21	58856874	58965831	108957	1	AZE	loss
chr21	59341314	59408244	66930	1	AZE	loss
chr21	59856386	59931815	75429	1	AZE	loss
chr21	60179883	60232469	52586	1	KHU	gain
chr21	60506778	60779880	273102	1	AZE	gain
chr22	2414047	3246523	832476	2	KHU	loss
chr22	2580109	2654193	74084	1	AZE	loss
chr22	2931151	3013832	82681	1	AZE	loss
chr22	3210278	3272911	62633	1	AZE	gain
chr22	4101286	4161442	60156	1	MAZ	gain
chr22	4531771	4580243	48472	3	AZE	gain
chr22	4531771	4580243	48472	1	KHU	gain
chr22	4920880	5171378	250498	5	KHU	gain
chr22	4943644	5105952	162308	4	AZE	complex
chr22	5354189	5493043	138854	1	AZE	gain
chr22	5493043	5898003	404960	2	KHU	gain
chr22	7607012	7671696	64684	1	KHU	gain
chr22	8186721	8299909	113188	1	AZE	loss
chr22	9973287	10021354	48067	3	AZE	loss
chr22	10385158	10470010	84852	20	AZE	complex
chr22	10385158	10470010	84852	4	MAZ	loss
chr22	11957288	12053020	95732	2	AZE	loss
chr22	12401282	12451624	50342	3	AZE	loss
chr22	12898862	12973497	74635	2	KHU	loss
chr22	12921907	13032546	110639	2	AZE	loss
chr22	14210267	14245343	35076	1	AZE	gain
chr22	14633954	14726192	92238	1	KHU	loss
chr22	15436683	15630089	193406	4	AZE	complex
chr22	15436683	15530835	94152	1	MAZ	gain
chr22	15530835	15811215	280380	2	KHU	complex
chr22	15745236	15811215	65979	1	AZE	gain
chr22	18517631	18583102	65471	1	AZE	gain
chr22	19540932	19676179	135247	10	AZE	gain
chr22	19540932	19676179	135247	8	KHU	gain
chr22	19819442	20073201	253759	1	AZE	gain
chr22	21146110	21253657	107547	1	KHU	loss
chr22	21175095	21253657	78562	1	MAZ	loss
chr22	23539425	23586516	47091	2	KHU	gain
chr22	27255568	27515557	259989	2	KHU	complex
chr22	27426587	27602118	175531	1	AZE	loss
chr22	28945984	29010728	64744	1	AZE	gain
chr22	29870091	29924024	53933	1	AZE	loss
chr22	30788459	30839935	51476	4	AZE	gain
chr22	33017612	33106861	89249	1	AZE	gain
chr22	33124117	33188428	64311	1	AZE	loss
chr22	34436463	34715972	279509	28	AZE	complex
chr22	34531103	34715972	184869	23	KHU	gain
chr22	34601954	34688187	86233	1	MAZ	gain
chr22	36131395	36208090	76695	2	AZE	gain
chr22	36131395	36183153	51758	2	KHU	gain
chr22	36131395	36183153	51758	1	MAZ	gain
chr22	36718793	36807104	88311	3	AZE	gain
chr22	37353714	37586319	232605	2	AZE	gain
chr22	37829396	37882057	52661	1	KHU	gain
chr22	38225417	38454084	228667	10	AZE	loss
chr22	38750600	39196029	445429	2	AZE	loss
chr22	39359589	39523380	163791	2	AZE	gain
chr22	39914455	40018582	104127	1	KHU	gain
chr22	42559827	42714846	155019	3	AZE	complex
chr22	43646981	43826764	179783	1	MAZ	loss
chr22	44278726	44515589	236863	6	KHU	gain
chr22	44345389	44515589	170200	10	AZE	gain
chr22	47806067	47864016	57949	1	AZE	loss
chr22	48629558	49073646	444088	1	KHU	loss
chr22	49471131	49549256	78125	1	AZE	gain
chr22	49652487	49765278	112791	1	AZE	loss
chr22	49740548	49814702	74154	1	MAZ	loss
chr22	49945447	50000512	55065	11	AZE	complex
chr22	49945447	50021505	76058	5	KHU	complex
chr22	51825767	51981385	155618	1	AZE	loss
chr22	53997288	54092971	95683	5	AZE	loss
chr22	54025619	54092971	67352	2	KHU	loss
chr22	54827539	54970361	142822	1	MAZ	gain
chr22	54970361	55030297	59936	2	KHU	gain
chr22	54970361	55030297	59936	1	AZE	gain
chr22	55218174	55258298	40124	1	KHU	gain
chr22	57483041	57578438	95397	2	KHU	loss
chr22	58324853	58378058	53205	1	AZE	loss
chr22	59807228	59899513	92285	1	MAZ	gain
chr22	61755212	62011285	256073	2	AZE	gain
chr22	61755212	62011285	256073	1	KHU	gain
chr23	14447	680476	666029	4	AZE	complex
chr23	1505746	1718239	212493	5	AZE	loss
chr23	3009262	3537417	528155	1	AZE	loss
chr23	4010577	4063013	52436	1	AZE	loss
chr23	4010577	4063013	52436	1	KHU	loss
chr23	4516856	4741360	224504	11	AZE	loss
chr23	4516856	4598752	81896	2	KHU	loss
chr23	5813322	5895190	81868	1	KHU	loss
chr23	6785676	6880345	94669	3	AZE	gain
chr23	6785676	6852789	67113	1	KHU	loss
chr23	7785405	7853704	68299	1	AZE	loss
chr23	8242739	8301072	58333	1	KHU	loss
chr23	8743073	8929619	186546	4	AZE	loss
chr23	8872668	8929619	56951	1	KHU	loss
chr23	9152597	9260569	107972	1	AZE	loss
chr23	10149338	10201672	52334	1	AZE	loss
chr23	11203512	11253627	50115	1	AZE	loss
chr23	11884975	11948333	63358	2	AZE	loss
chr23	12331560	12431998	100438	2	AZE	gain
chr23	12886221	13167947	281726	36	AZE	gain
chr23	12974117	13138674	164557	6	KHU	gain
chr23	13290415	13358077	67662	1	AZE	loss
chr23	16558338	16817683	259345	10	KHU	complex
chr23	16583571	16728612	145041	16	AZE	complex
chr23	16993277	17200970	207693	1	AZE	loss
chr23	18714144	18844893	130749	23	AZE	complex
chr23	18714144	18844893	130749	7	KHU	complex
chr23	18774651	18844893	70242	1	MAZ	loss
chr23	19635510	19728142	92632	1	AZE	loss
chr23	19665987	19777705	111718	1	KHU	gain
chr23	23320432	23485804	165372	4	KHU	loss
chr23	23383869	23532703	148834	3	AZE	loss
chr23	24127024	24290723	163699	1	KHU	loss
chr23	24866205	24923812	57607	1	AZE	gain
chr23	26554853	26641147	86294	2	AZE	loss
chr23	28611355	28662806	51451	1	KHU	loss
chr23	29672676	29733467	60791	1	AZE	loss
chr23	30289788	30341190	51402	1	AZE	gain
chr23	32710203	32849190	138987	1	KHU	loss
chr23	33075990	33124422	48432	1	KHU	loss
chr23	33812498	33880308	67810	1	AZE	gain
chr23	35517364	35570532	53168	1	AZE	gain
chr23	36331835	36412373	80538	1	AZE	loss
chr23	36754370	36814761	60391	1	MAZ	loss
chr23	36788494	36918497	130003	1	AZE	gain
chr23	36863787	36918497	54710	1	KHU	gain
chr23	37523033	37571562	48529	1	AZE	loss
chr23	38349612	38488823	139211	3	AZE	complex
chr23	38624761	38737250	112489	1	KHU	gain
chr23	38737250	38836576	99326	1	AZE	gain
chr23	41354370	41397455	43085	2	AZE	complex
chr23	41772464	42043263	270799	3	AZE	complex
chr23	41772464	42043263	270799	2	KHU	loss
chr23	42803909	43092225	288316	21	AZE	complex
chr23	42803909	43092225	288316	6	KHU	complex
chr23	42955823	43092225	136402	1	MAZ	loss
chr23	44466363	44619130	152767	5	KHU	gain
chr23	44517125	44619130	102005	2	AZE	gain
chr23	47913643	47960271	46628	2	AZE	loss
chr23	47937260	47989093	51833	1	KHU	loss
chr23	49556812	49671563	114751	2	AZE	gain
chr24	3261016	3352260	91244	2	KHU	gain
chr24	3380210	3510722	130512	3	KHU	gain
chr24	4792514	4981253	188739	1	KHU	gain
chr24	5007285	5096342	89057	2	KHU	loss
chr24	6099325	6195120	95795	1	KHU	gain
chr24	6730389	6942283	211894	1	AZE	gain
chr24	7494606	7626929	132323	1	KHU	gain
chr24	7626929	7700259	73330	1	AZE	gain
chr24	7786900	7900370	113470	7	AZE	loss
chr24	8287767	8432958	145191	3	AZE	gain
chr24	9282438	9464000	181562	12	AZE	complex
chr24	9282438	9494492	212054	11	KHU	gain
chr24	9553911	9650614	96703	2	AZE	loss
chr24	9650614	9751636	101022	1	KHU	loss
chr24	10617793	10660063	42270	4	AZE	gain
chr24	10617793	10626093	8300	2	KHU	gain
chr24	11048803	11093605	44802	1	AZE	gain
chr24	14077004	14143757	66753	3	AZE	gain
chr24	15799860	15922356	122496	1	AZE	gain
chr24	16437030	16526405	89375	1	AZE	loss
chr24	16703228	16788678	85450	4	KHU	gain
chr24	19723981	19803609	79628	6	KHU	gain
chr24	19723981	19803609	79628	2	AZE	gain
chr24	20006172	20064531	58359	1	AZE	gain
chr24	20581534	20668520	86986	1	KHU	gain
chr24	21205858	21315673	109815	1	AZE	gain
chr24	21205858	21315673	109815	1	KHU	gain
chr24	21995168	22243823	248655	3	AZE	loss
chr24	22065898	22114846	48948	1	KHU	loss
chr24	24560803	24648373	87570	1	KHU	gain
chr24	26003167	26187487	184320	1	AZE	gain
chr24	29944203	30009694	65491	1	KHU	loss
chr24	30581044	30654340	73296	7	AZE	complex
chr24	30581044	30621082	40038	1	KHU	gain
chr24	30775727	30852372	76645	1	AZE	gain
chr24	31016341	31076292	59951	1	AZE	gain
chr24	31418421	31495868	77447	1	KHU	gain
chr24	31581191	31749159	167968	2	AZE	gain
chr24	31605988	31670127	64139	1	KHU	loss
chr24	31835245	31881252	46007	1	AZE	gain
chr24	31999442	32057592	58150	2	AZE	loss
chr24	32374040	32496583	122543	1	AZE	loss
chr24	32411107	32519708	108601	1	KHU	loss
chr24	33083373	33137164	53791	2	AZE	loss
chr24	33559936	33753963	194027	4	AZE	gain
chr24	33647581	33700031	52450	1	KHU	gain
chr24	33792641	33848579	55938	1	AZE	gain
chr24	34429668	34520748	91080	1	MAZ	loss
chr24	34677244	34760777	83533	1	AZE	gain
chr24	35071416	35125366	53950	1	AZE	gain
chr24	35517905	35632224	114319	1	KHU	gain
chr24	37243759	37299115	55356	2	AZE	loss
chr24	37243759	37299115	55356	1	KHU	gain
chr24	37455258	37591664	136406	6	KHU	gain
chr24	37481013	37684596	203583	15	AZE	complex
chr24	37524474	37591664	67190	2	MAZ	gain
chr24	37728813	37776533	47720	3	AZE	loss
chr24	38442982	38524902	81920	1	AZE	loss
chr24	40941985	40975548	33563	3	AZE	loss
chr3	134481	192153	57672	2	AZE	complex
chr3	1871509	1918108	46599	1	MAZ	gain
chr3	1885421	1975249	89828	3	AZE	gain
chr3	2104540	2315257	210717	6	AZE	loss
chr3	2162440	2315257	152817	7	KHU	loss
chr3	4326544	4487146	160602	1	AZE	gain
chr3	5434423	5504415	69992	1	KHU	gain
chr3	6037754	6148216	110462	1	AZE	loss
chr3	6717516	6877231	159715	4	AZE	gain
chr3	6983823	7037017	53194	3	AZE	gain
chr3	6983823	7037017	53194	1	MAZ	gain
chr3	7562702	7732799	170097	12	AZE	gain
chr3	7562702	7799466	236764	10	KHU	gain
chr3	8368830	8439946	71116	1	AZE	gain
chr3	8823850	8893786	69936	1	KHU	loss
chr3	8857989	9099348	241359	1	AZE	gain
chr3	9133514	9248729	115215	1	AZE	loss
chr3	9964219	10107305	143086	5	AZE	gain
chr3	10107305	10167334	60029	1	MAZ	gain
chr3	10272535	10362563	90028	1	KHU	gain
chr3	15958741	16098864	140123	1	KHU	loss
chr3	19719213	19786871	67658	1	AZE	loss
chr3	21245388	21473889	228501	4	KHU	complex
chr3	21411137	21473889	62752	2	AZE	loss
chr3	23380156	23428411	48255	1	AZE	gain
chr3	23380156	23428411	48255	1	MAZ	gain
chr3	27095540	27203218	107678	1	AZE	gain
chr3	27784952	27846524	61572	1	AZE	gain
chr3	31955474	32158212	202738	53	AZE	complex
chr3	32048875	32158212	109337	29	KHU	gain
chr3	32109820	32522879	413059	2	MAZ	gain
chr3	33352298	33535038	182740	1	MAZ	loss
chr3	33535038	33582063	47025	2	KHU	gain
chr3	33535038	33582063	47025	1	AZE	gain
chr3	33844979	34085094	240115	2	KHU	gain
chr3	33871605	34085094	213489	5	AZE	gain
chr3	36158684	36376512	217828	5	AZE	gain
chr3	36286296	36376512	90216	1	KHU	gain
chr3	37202032	37269640	67608	1	AZE	gain
chr3	37877799	38135340	257541	1	AZE	gain
chr3	38376786	38451721	74935	1	AZE	gain
chr3	38567279	38630303	63024	1	AZE	loss
chr3	38968572	39117204	148632	5	AZE	gain
chr3	38990851	39088431	97580	5	KHU	gain
chr3	39471044	39811199	340155	1	AZE	loss
chr3	42153433	42236568	83135	1	MAZ	gain
chr3	42979450	43102023	122573	2	KHU	gain
chr3	42979450	43035194	55744	1	AZE	gain
chr3	44289185	44361965	72780	2	AZE	gain
chr3	46281705	46417552	135847	1	AZE	gain
chr3	46539183	46651385	112202	2	KHU	gain
chr3	46819901	47128972	309071	12	AZE	complex
chr3	47699676	47852970	153294	1	MAZ	loss
chr3	47769896	47814881	44985	1	AZE	gain
chr3	47943723	48009459	65736	1	KHU	gain
chr3	48001841	48128687	126846	6	AZE	gain
chr3	48009459	48128687	119228	2	MAZ	gain
chr3	50339923	50499833	159910	1	KHU	loss
chr3	50431029	50499833	68804	1	AZE	loss
chr3	52824795	52875680	50885	1	AZE	loss
chr3	54002602	54055672	53070	1	KHU	loss
chr3	54532862	54587559	54697	1	AZE	loss
chr3	55918081	55967236	49155	1	KHU	gain
chr3	56697548	56742612	45064	4	AZE	gain
chr3	56697548	56762732	65184	3	KHU	gain
chr3	57055515	57477073	421558	1	AZE	gain
chr3	59639098	59679161	40063	3	AZE	loss
chr3	61848772	62156341	307569	1	AZE	gain
chr3	65805235	65948522	143287	1	KHU	gain
chr3	67310421	67462093	151672	12	AZE	complex
chr3	67366032	67462093	96061	6	KHU	complex
chr3	68223946	68369724	145778	18	AZE	gain
chr3	68223946	68369724	145778	5	KHU	gain
chr3	69143338	69234554	91216	1	AZE	loss
chr3	71687336	71788659	101323	7	AZE	gain
chr3	72184748	72343234	158486	3	AZE	loss
chr3	72604931	72690342	85411	4	AZE	loss
chr3	73375088	73435444	60356	1	AZE	gain
chr3	73474122	73584270	110148	2	AZE	loss
chr3	74439419	75013258	573839	4	KHU	loss
chr3	74710415	74802117	91702	5	AZE	loss
chr3	75701760	75864979	163219	3	AZE	loss
chr3	75751043	75822761	71718	1	KHU	loss
chr3	78523185	78557713	34528	1	AZE	gain
chr3	78747276	78874321	127045	5	AZE	loss
chr3	79043904	79097890	53986	1	KHU	loss
chr3	79540044	79619003	78959	8	AZE	complex
chr3	79540044	79654781	114737	4	KHU	loss
[truncated: 996 more rows]
