# Supplementary material for: A genome-wide scan of copy number variants in three Iranian indigenous river buffaloes
Source: BMC Genomics. 2021 Apr 26;22:305. doi: 10.1186/s12864-021-07604-3 (PMC8077898; doi:10.1186/s12864-021-07604-3)
Supplement: Supplementary file 3 — Additional file 3: Supplementary Table S3 List of 203 non redundant CNVRs. Samples count for each breed, genes and QTL are also reported. [file 12864_2021_7604_MOESM3_ESM.xlsx]

## Sheet: Foglio1
chr	start	end	final state	pop	TOT	AZE	KHU	MAZ	Gene	QTL
chr1	17702563	18084502	complex	KHU	6	0	6	0
chr1	20942758	21126649	loss	AZE	16	16	0	0	LOC102414277, PRAG1	PRAG1: Bovine tuberculosis susceptibility – QTL:167858
chr1	26703602	26982884	gain;gain;gain	AZE;KHU;MAZ	84	65	15	4
chr1	53093655	53524693	loss;complex	AZE;KHU	49	40	9	0
chr1	67560236	67785939	complex	AZE	20	20	0	0	RBM11, LIPI, LOC102392421
chr1	72890687	73041328	gain	KHU	5	0	5	0
chr1	80353336	80988722	loss	AZE	14	14	0	0	HTR1F, CGGBP1, C1H3orf38, ZNF654
chr1	86157359	86246939	gain	KHU	7	0	7	0	EPHA6
chr1	101909255	102059234	loss	AZE;KHU	20	15	5	0	CD200, BTLA
chr1	103188449	103323593	loss	KHU;MAZ	14	0	10	4	NAA50, ATP6V1A
chr1	120138128	120336936	loss	AZE;KHU	21	13	8	0
chr1	121699903	121817458	loss	KHU;MAZ	9	0	6	3	CLDN16
chr1	127452548	127582657	gain	MAZ	4	0	0	4	LOC102411381, EPHB3
chr1	132236146	132520872	gain	KHU	7	0	7	0	NDUFB5, MRPL47, GNB4, USP13, ACTL6A
chr1	139476110	139719306	loss	AZE;KHU	26	16	10	0	GHSR, TNFSF10, FNDC3B	FNDC3B: Calving ease (maternal) – QTL:38633; Calving ease – QTL:38641; Dairy form – QTL:38634; Daughter pregnancy rate – QTL:38635; Dry matter intake – QTL:14656; Length of productive life – QTL:38637; Milk protein percentage – QTL:38638; Milk protein yield – QTL:38639; Net merit – QTL:38636; Rear leg placement - side view – QTL:38640; Residual feed intake – QTL:14655; Somatic cell score – QTL:38…
chr1	147231290	147405624	complex	KHU	5	0	5	0
chr1	152804323	152948116	loss	MAZ;AZE;KHU	28	21	5	2	LOC102407618
chr1	178907464	179193876	complex	AZE	12	12	0	0	EPHB1
chr1	186836088	187487608	complex	AZE	14	14	0	0	TFF3, TFF2, TFF1, TMPRSS3, UBASH3A, SLC37A1, UMODL1, ABCG1, RSPH1, PDE9A	SLC37A1: Milk phosphorus content – QTL:124226, 124225; PDE9A: Bovine respiratory disease susceptibility – QTL:160003; Milk fat yield – QTL:64798; QTL:64801; QTL:64804; QTL:64791; QTL:64795; Milk protein yield – QTL:64787; QTL:64793; QTL:64796; QTL:64799; QTL:64802; QTL:64805; QTL:64789; QTL:64792; Milk yield – QTL:64790; QTL:64788; QTL:64794; QTL:64797; QTL:64800; QTL:64803; QTL:64786
chr10	28348193	28470199	gain	KHU	7	0	7	0	TNFAIP3
chr10	38604866	38643207	gain	KHU	6	0	6	0
chr10	43157961	43637888	complex	KHU	5	0	5	0	PNRC1, PM20D2, GABRR1, UBE2J1, RRAGD, SRSF12, LOC102410932, RNGTT
chr10	65518679	65663402	gain;gain	AZE;KHU	28	22	6	0	TRAF3IP2, FYN
chr10	72266178	72898604	complex	AZE	16	16	0	0	MAN1A1, FAM184A	FAM184A: Subcutaneous fat – QTL:25133
chr10	87044187	87359984	loss	AZE;KHU	19	13	6	0	HTR1B, MEI4
chr10	88531264	88782736	complex	AZE;KHU	23	16	7	0	IMPG1
chr10	90708913	91158966	gain	KHU	5	0	5	0	CD109	CD109: First service conception – QTL:212198; Inseminations per conception – QTL:212659
chr10	100674097	101137981	loss	AZE	24	24	0	0
chr11	12884241	13195697	complex;gain	AZE;KHU;MAZ	20	14	6	0	NRXN3	NRXN3: Milk protein yield – QTL:36317
chr11	14760317	14816404	loss	MAZ	2	0	0	2	TMEM63C
chr11	47575061	47604112	loss	MAZ	2	0	0	2	UNC13C
chr11	50850672	50987448	loss	KHU	11	0	11	0
chr11	59968780	60208599	loss	KHU	6	0	6	0	ATP5S, CDKL1, MAP4K5, L2HGDH
chr11	78128432	80062848	complex	AZE;KHU;MAZ	59	31	21	7	LOC102389658 (ADSL-like), LOC112587962
chr11	85291898	85682785	gain;gain	KHU;MAZ	10	0	8	2
chr12	13600811	13721720	loss	KHU	6	0	6	0	ADD2
chr12	15024107	15144657	loss	AZE	13	13	0	0	BIRC6, TTC27	TTC27: Milk fat yield – QTL:168166; QTL:156657
chr12	34554097	34907644	complex	AZE;MAZ	17	15	0	2
chr12	39508775	39574727	loss	MAZ	2	0	0	2
chr12	41471444	41621484	loss	KHU	12	0	12	0
chr12	44167548	44199735	loss	MAZ	2	0	0	2	SH3RF3	SH3RF3: Teat placement - QTL:28173
chr12	68305451	68469910	loss	KHU	6	0	6	0	EHD3, CAPN14, GALNT14
chr13	4964913	5078702	gain	KHU	7	0	7	0
chr13	14124616	17645807	complex	AZE;KHU;MAZ	209	150	50	9	CLDN10, ABCC4-like, OCIA-like
chr13	26851401	27052499	loss	AZE;KHU;MAZ	39	29	8	2
chr13	51859673	52105181	loss	KHU;MAZ	11	0	7	4
chr13	80835033	80994606	gain;gain	KHU;MAZ	13	0	11	2
chr13	88328561	88437419	loss	KHU	5	0	5	0	DIAPH3
chr14	10786055	10971651	complex;loss	AZE;KHU	28	23	5	0	FITM2, OSER1, HNF4A, GDAP1L1, R3HDML	HNF4A: Body length – QTL:36064; Body weight (24 months) – QTL:36067; QTL:36068; QTL:36063; Chest girth – QTL:36066; Height (24 months) – QTL:36065
chr14	14981918	15144705	gain	MAZ	2	0	0	2
chr14	23200644	23273597	loss	MAZ	3	0	0	3	SLC52A3
chr14	33165064	33446775	loss	AZE	13	13	0	0
chr14	50085409	50198785	loss	KHU;MAZ	8	0	6	2
chr14	52975663	53315557	gain;gain;complex	AZE;KHU;MAZ	75	43	26	6
chr14	63223730	63501811	complex	AZE;KHU	57	37	20	0
chr14	67343425	67561999	complex;complex;loss	AZE;KHU;MAZ	55	38	15	2	LOC102389323, ECHDC3, USP6NL
chr15	8242728	8744577	loss	AZE	13	13	0	0	LOC112579105, RIPK2, OSGIN2, NBN, DECR1, CALB1, C15H8orf88, TMEM64	DECR1: Fat thickness at the 12th rib - QTL:125823; QTL:125826; QTL:125824; QTL:125827; QTL:125822; QTL:125825
chr15	16595357	16770941	gain	AZE	14	14	0	0	STK3
chr15	35179614	35411951	loss	AZE	18	18	0	0		STK3: Milk fat yield - QTL:168258; Milk protein percentage – QTL:175135; QTL:175138; QTL:175133; QTL:175136; QTL:175134; QTL:175137; Milk protein yield – QTL:168291
chr15	39818426	39888465	complex	AZE	12	12	0	0
chr15	51487540	51850347	complex	KHU	5	0	5	0	RRS1, CRH, VXN, TRIM55, MYBL1, ADHFE1	CRH: Average daily gain – QTL:28723; Carcass weight – QTL:160779, 160778; Conformation score – QTL:28724; Connective tissue amount – QTL:13172; Longissimus muscle area – QTL:62131; Marbling score – QTL:6041; Muscle pH – QTL:13173, 28725, 28726; Subcutaneous fat – QTL:6039, 6040, 6038; TRIM55: Carcass weight – QTL:160777, 160776
chr15	65457277	65595692	gain	MAZ	3	0	0	3
chr15	68116865	68241284	gain;gain	AZE;KHU	26	19	7	0
chr15	74498004	74764997	complex;loss	AZE;MAZ	17	15	0	2
chr15	78109455	78335826	loss	AZE	12	12	0	0	COL22A1	COL22A1: Milk fat percentage – QTL:32941; QTL:173704; QTL:33603; QTL:32944; QTL:33707; QTL:34439; QTL:33018; QTL:34442; QTL:33021; QTL:34477; QTL:33024; QTL:34493; QTL:33027; QTL:34496; QTL:33287; QTL:34535; QTL:33352; QTL:34557; QTL:33474; QTL:34659; QTL:33577; QTL:32939; QTL:173702; QTL:33585; QTL:32942; QTL:173705; QTL:33604; QTL:32945; QTL:33944; QTL:34440; QTL:33019; QTL:34443; QTL:33022; QT…
chr16	10532220	10757353	loss	KHU	5	0	5	0	C16H11orf96, ACCS, ACCSL, ALKBH3, EXT2	ACCS: Serotonin level – QTL:194845, 194843, 194844; ACCSL: Conception rate – QTL:176431; Serotonin level – QTL:194841, 194842; ALKBH3: Stayability – QTL:181638
chr16	21588533	21771264	gain	AZE	18	18	0	0	WT1	WT1: Carcass weight - QTL:151387; Milk fat percentage - QTL:173828;
chr16	22136822	22204325	gain	MAZ	2	0	0	2
chr16	29459601	29488325	loss	KHU	8	0	8	0	UVRAG
chr16	30256354	30582499	complex	AZE;KHU	46	40	6	0	TPBGL, LOC102414992, LOC102414657, LOC102414309, NEU3, SPCS2, ARRB1, SLCO2B1	ARRB1: Bovine respiratory disease susceptibility – QTL:160201; QTL:160202; Milk fat percentage – QTL:173815; Milk fat yield – QTL:174262; Milk yield – QTL:174681. NEU3: Conception rate – QTL:57164; Daughter pregnancy rate – QTL:57126; Length of productive life – QTL:57199; Net merit – QTL:57231
chr16	33860773	34266192	loss	MAZ	4	0	0	4	LOC102404983, LOC102403894, LOC102410511, LOC102403255, LOC102409523, TRIM21
chr16	49791674	50216803	complex;complex;gain	AZE;KHU;MAZ	131	101	23	7	ABCC8, USH1C, MYOD1, OTOG, KCNC1, SERGEF
chr16	71932796	72096910	loss	KHU	10	0	10	0
chr16	73243651	73400719	complex;loss	AZE;MAZ	14	12	0	2
chr16	74202519	74368148	loss	KHU	7	0	7	0
chr16	75669845	75781021	gain; complex	AZE;KHU	42	36	6	0	CNTN5	CNTN5: Body depth – QTL:47777; Calving ease (maternal) – QTL:47778; Calving ease – QTL:47791; Feet and leg conformation – QTL:47780; Foot angle – QTL:47779; Milk fat percentage – QTL:47781; Milk fat yield – QTL:47784; Milk protein percentage – QTL:47786; Milk protein yield – QTL:47787; Net merit – QTL:47785; PTA type – QTL:47782; Rear leg placement - rear view – QTL:47788; Residual feed intake – …
chr17	2081713	2111212	gain	KHU	7	0	7	0	LOC102408479, LOC102407705
chr17	5494841	5570651	gain	KHU	6	0	6	0	TTC28
chr17	17338207	17457683	gain	KHU	6	0	6	0	CIT	CIT: First service conception QTL:212316, 212315; Inseminations per conception QTL:212847, 212848
chr17	19620490	19772710	complex	AZE;KHU	23	18	5	0	BCL7A, WDR66, MLXIP
chr17	21924791	22056117	complex	KHU	6	0	6	0	SCARB1	SCARB1: Bovine respiratory disease susceptibility – QTL:160249; Milk beta– carotene content – QTL:179330, 179337, 179331, 179338, 179332; Milk fat percentage – QTL:125191; Milk protein percentage – QTL:125175
chr17	36479527	36603437	complex	AZE	17	17	0	0	FSTL5
chr17	43017821	43119218	complex;gain	AZE;KHU	28	19	9	0	INTU, SLC25A31
chr17	43870749	44034969	loss	AZE	15	15	0	0	JADE1
chr18	12571250	12842177	complex;gain	AZE;KHU	37	31	6	0	LOC112580214, MAP1LC3B, ZCCHC14, LOC102396713, JPH3, FBXO31	ZCCHC14: Inseminations per conception - QTL:212853
chr18	22385714	22564607	loss	AZE	21	21	0	0
chr18	22727806	22912606	complex;loss	AZE;KHU	99	67	32	0	IRX5
chr18	39524271	39714171	loss	KHU	6	0	6	0	HYDIN	Marbling score – QTL:157141
chr18	44934869	44983787	gain	AZE	12	12	0	0
chr18	49428499	49811006	gain	MAZ	2	0	0	2	PLD3, SERTAD3, SHKBP1, C18H19orf54, C18H19orf47, HIPK4, PRX, BLVRB, SPTBN4, LTBP4, NUMBL, COQ8B, ITPKC, AKT2, SERTAD1, SNRPA	NUMBL: Shear force - QTL:172347; AKT2: Conception rate – QTL:176441; Daughter pregnancy rate – QTL:173441
chr18	60924568	61091446	loss	AZE;KHU;MAZ	69	44	18	7	cationic amino acid transporter 3-like
chr18	64081682	64220127	complex	KHU	5	0	5	0	LOC112580153, PEG3, ZIM2	PEG3: Body depth – QTL:13534, QTL:13533, Fat cover – QTL:13531, Rump width – QTL:13532, QTL:13535; Stature – QTL:13536; Stillbirth– QTL:13530; ZIM2: Angularity – QTL:13540; Body depth – QTL:13541; Stature – QTL:13542; Stillbirth – QTL:13538, QTL:13539, QTL:13537
chr19	9688849	9805251	loss	KHU	6	0	6	0	MCCC2, BDP1
chr19	18168848	18498801	loss	KHU	15	0	15	0	ELOVL7, DEPDC1B
chr19	41270588	41632848	gain	KHU	6	0	6	0	GOLPH3, PDZD2	PDZD2: Somatic cell score – QTL:175818, 175819
chr19	43652776	43704855	loss	MAZ	2	0	0	2
chr2	3733628	4072437	loss;complex;loss	AZE;KHU;MAZ	29	19	7	3	LY86
chr2	6650571	6752611	gain	KHU	5	0	5	0
chr2	25939956	25999291	loss	KHU	8	0	8	0	C2H6orf10
chr2	26957904	27100732	loss	KHU;MAZ	24	0	22	2	LOC102409438, LOC102409778, LOC102410113, LOC102410452
chr2	28885602	29029195	loss	KHU	6	0	6	0
chr2	57805999	58006839	gain	AZE	18	18	0	0	BIN1	BIN1: Residual feed intake – QTL:28496
chr2	66354452	66521846	loss	AZE;KHU	21	16	5	0	PDE1A
chr2	66898278	67066061	gain	AZE	24	24	0	0	PDE1A, PPP1R1C
chr2	70740089	70803405	gain	KHU	5	0	5	0	TTN	TTN: Udder cleft – QTL:125921
chr2	81885160	82097485	loss	AZE	30	30	0	0
chr2	83263246	83526688	loss	KHU	7	0	7	0	SCN2A, CSRNP3
chr2	101529318	101684916	complex;complex;gain	AZE;KHU;MAZ	23	13	8	2
chr2	137873431	138073326	loss	KHU	5	0	5	0	LOC102389646
chr2	159382105	159476051	loss	KHU	5	0	5	0	CATIP, SLC11A1, PNKD, TMBIM1	SLC11A1: Bovine tuberculosis susceptibility – QTL:19923, 19926, 19921, 19924, 19922, 19925; M. paratuberculosis susceptibility – QTL:11661, 11659, 11660
chr2	161309511	161642839	loss;complex	AZE; KHU	20	14	6	0
chr2	169375635	169492924	gain	MAZ	2	0	0	2
chr2	176175256	176496986	complex	AZE;KHU	30	18	12	0
chr20	40344161	40510307	gain;gain	AZE;KHU	69	45	24	0	SNRPA1, PCSK6	PCSK6: Dry matter intake – QTL:154023; QTL:25122; Metabolic body weight – QTL:154024; Residual feed intake – QTL:25121; QTL:154026; QTL:25123; QTL:154025
chr20	49357995	49938652	gain;gain	AZE;KHU	27	20	7	0	myeloid-associated differentiation marker-like
chr20	61571126	61672190	gain	KHU	8	0	8	0	IGF1R	IGF1R: Age at puberty – QTL:21136, 21134, 21139, 21135; Body size – QTL:57073; Body weight (birth) – QTL:57067; Body weight (weaning) – QTL:57069; Body weight (yearling)– QTL:57072; Bovine respiratory disease susceptibility – QTL:160305; Inseminations per conception – QTL:157289; Milk fat percentage – QTL:122209; Milk fat yield – QTL:122160, 122224, 122192, 122163, 122227, 122195, 122198, 122166,…
chr21	24730181	24897946	loss	AZE	12	12	0	0
chr21	26313352	26456881	gain;gain	AZE;KHU	24	13	11	0
chr21	41948101	42072059	loss	AZE	29	29	0	0
chr21	54520603	54985963	complex;gain;gain	AZE;KHU;MAZ	36	15	19	2	SLC6A11, ATP2B2
chr22	4920880	5171378	gain	KHU	5	0	5	0	NEDD4L	NEDD4L: Abomasum displacement – QTL:23980
chr22	10385158	10470010	complex;loss	AZE;MAZ	24	20	0	4	DCC
chr22	19540932	19676179	gain	KHU	8	0	8	0
chr22	34436463	34715972	complex;gain	AZE;KHU	51	28	23	0
chr22	44278726	44515589	gain	KHU	6	0	6	0
chr22	49945447	50021505	complex	KHU	5	0	5	0
chr23	12886221	13167947	gain;gain	AZE;KHU	42	36	6	0	PPP1R3C, HECTD2
chr23	16558338	16817683	complex	AZE;KHU	26	16	10	0	PDLIM1, SORBS1	PDLIM1: Rump angle - QTL:173313;
chr23	18714144	18844893	complex	AZE;KHU	30	23	7	0	SFRP5, GOLGA7B, CRTAC1	CRTAC1: Milk C14 index (VT:0010303, LPT:0010303) evidenced by: QTL:32631; QTL:33113; QTL:33429; QTL:33726; QTL:32988; QTL:33427; QTL:33455; QTL:33683; QTL:32620; QTL:33031; QTL:33428; QTL:33563; QTL:33708; Milk fat yield – TL:174312; QTL:174313; QTL:174314; Milk myristoleic acid content – QTL:33643; QTL:33805; QTL:33914
chr23	42803909	43092225	complex	AZE;KHU	27	21	6	0	GPR26, CPXM2
chr23	44466363	44619130	gain	KHU	5	0	5	0	LCMT1
chr24	9282438	9494492	complex;gain	AZE;KHU	23	12	11	0	LIMK1, EIF4H, LAT2, RFC2, CLIP2
chr24	19723981	19803609	gain	KHU	6	0	6	0
chr24	37455258	37684596	complex;gain;gain	AZE;KHU;MAZ	23	15	6	2	RBFOX1	RBFOX1: Dopamine level – QTL:194894, 194895, 194896; Sperm counts – QTL:62089
chr3	2162440	2315257	loss	KHU	7	0	7	0	LOC112584003, MAP2K6
chr3	7562702	7799466	gain;gain	AZE;KHU	22	12	10	0	GALK1, LOC102401017, WBP2, TRIM47, TRIM65, MRPL38, LOC102404553, CDK3, ITGB4, UNK, UNC13D, ACOX1, TEN1, EVPL, FBF1	ACOX1: Marbling score - QTL:19820; Subcutaneous fat - QTL:19821; QTL:19819
chr3	31955474	32522879	complex;gain;gain	AZE;KHU;MAZ	84	53	29	2	ELAC2, ARHGAP44, MYOCD
chr3	38990851	39088431	gain	KHU	5	0	5	0	HASPIN, EMC6, ITGAE, P2RX5, TAX1BP3, CTNS, TRPV1, SHPK	ITGAE: Milk conjugated linoleic acid content – QTL:32320
chr3	46819901	47128972	complex	AZE	12	12	0	0
chr3	48009459	48128687	gain	MAZ	2	0	0	2
chr3	67310421	67462093	complex	AZE;KHU	18	12	6	0	GALNTL6	GALNTL6: Bovine tuberculosis susceptibility – QTL:167887, 167886
chr3	68223946	68369724	gain;gain	AZE;KHU	23	18	5	0	GALNTL6	GALNTL6: Bovine tuberculosis susceptibility – QTL:167887, 167886
chr3	100329732	100409377	loss	MAZ	2	0	0	2
chr3	110125173	110826541	complex	AZE	17	17	0	0	CEMIP2, TRPM3
chr3	114751926	114833959	loss	AZE;KHU;MAZ	40	23	15	2	PCSK5
chr3	133069378	133117242	gain	MAZ	2	0	0	2	LOXL2	LOXL2: Milk fat yield - QTL:174132
chr4	29721409	29857263	gain	KHU	5	0	5	0
chr4	68388372	68558219	complex	KHU	6	0	6	0	FAM19A2
chr4	91862787	92034556	gain;gain	AZE;KHU	68	44	24	0	GALNT6, SLC4A8	GALNT6: Milk linoleic acid content - QTL:35060; QTL:34691; QTL:35002; Udder cleft - QTL:125923; Udder texture - QTL:125915
chr4	114218810	114310790	loss	MAZ	2	0	0	2	BBS10, OSBPL8
chr4	120652561	120729211	loss	MAZ	2	0	0	2	ACTA1, NUP133
chr4	124850760	124965867	complex;loss	AZE;MAZ	17	12	0	5
chr4	126315766	126556909	loss	AZE;KHU	38	26	12	0	SLC35F3
chr4	148508395	148656610	loss	MAZ	2	0	0	2	NUDT13, DNAJC9, MRPS16, ECD, FAM149B1, CFAP70
chr4	153409610	153553690	complex;complex;loss	KHU;AZE;MAZ	38	27	8	3
chr4	160429566	160523221	loss	KHU	7	0	7	0	WAPL, GRID1
chr4	161118489	161339639	gain;gain	AZE;KHU	46	34	12	0	GPRIN2, LOC102389808, SYT15, LOC102390348, LOC112584712
chr5	5580469	5711160	gain	AZE	12	12	0	0	PLXNA2
chr5	17566248	17818285	complex	KHU	8	0	8	0	GLUL
chr5	18673758	18962008	gain	MAZ	2	0	0	2	IER5, STX6, KIAA1614, LOC102411787
chr5	21594712	21696167	loss	AZE;MAZ	15	13	0	2	LOC102403205, SEC16B
chr5	33931170	34500134	complex;complex;gain	AZE;KHU;MAZ	35	24	9	2	RPL22, RNF207, ICMT, HES3, GPR153, ACOT7, HES2, ESPN, TNFRSF25, PLEKHG5, NOL9, TAS1R1, ZBTB48, KLHL21, PHF13, THAP3, DNAJC11, CAMTA1	ACOT7: Somatic cell score – QTL:157327; TAS1R1: Height (24 months) – QTL:20633, 20630; Hip height – QTL:20629, 20631
chr5	36870251	37136533	gain	KHU	7	0	7	0	SPSB1, SLC25A33	SPSB1: Milk protein yield – QTL:175627; Somatic cell score – QTL:175767
chr5	53682616	53889242	loss	AZE;KHU	48	31	17	0	WDR26, CNIH4, NVL
chr5	55259305	55346495	complex	KHU	5	0	5	0	MIA3, HHIPL2, TAF1A
chr5	56890564	57111573	loss	AZE;KHU;MAZ	63	36	25	2	HLX, MARC1, MARC2
chr5	57384717	57480284	loss	MAZ	5	0	0	5
chr5	98013455	98218453	loss	KHU	6	0	6	0	SLC17A6, ANO5	ANO5: Curd firming rate – QTL:122030; Meat texture– QTL:181732; Milk C14 index – QTL:34881, 34884, 34887, 34415, 34679, 34890, 34682, 34893, 34687, 34690, 34848, 34873, 34876, 34879, 34882, 34885, 34662, 34888, 34680, 34891, 34683, 34894, 34688, 34833, 34871, 34874, 34877, 34880, 34883, 34886, 34678, 34889, 34681, 34892, 34686, 34689, 34847, 34872, 34875, 34878
chr5	102210407	102322325	loss	KHU	14	0	14	0	LOC102408408, LOC102405490, LOC102405158, LOC102407748, LOC102408744
chr5	114190703	116104077	complex	KHU	5	0	5	0	PAG13, PAG8, PAG16, PAG18, PAG17, PAG19
chr6	6959900	7076321	gain	KHU	5	0	5	0	C6H1orf226
chr6	7347391	7407502	gain	MAZ	2	0	0	2	OLFML2B
chr6	10583089	11004788	loss	AZE;KHU;MAZ	30	16	8	6	LOC102415566, LOC102415903, LOC102416230, LOC102416552, LOC102389114, LOC102389455, LOC102413384, SPTA1, LOC102414242, LOC112585453, LOC102391442, LOC102414573, LOC102391758
chr6	26325308	26500901	gain	KHU	8	0	8	0	CD2, IGSF3	CD2: Calving to conception interval – QTL:127049; Inseminations per conception – QTL:127032; Milk fat percentage – QTL:57255; Net merit – QTL:57215; Somatic cell score – QTL:57286
chr6	81057321	81285031	loss	MAZ	2	0	0	2	PGM1, ROR1	ROR1: Body depth – QTL:39967; Calving ease (maternal) – QTL:39968; Calving ease – QTL:39977; QTL:39986; QTL:39991; Daughter pregnancy rate – QTL:39983; QTL:39969; QTL:39988; Length of productive life - QTL:39974; QTL:39990; QTL:39985; Milk protein percentage – QTL:161879; Net merit – QTL:39989; QTL:39984; QTL:39973; PTA type - QTL:39971; Rump width - QTL:39976; Somatic cell score - QTL:39992; QTL…
chr6	85812583	85903082	gain	KHU	6	0	6	0	FGGY
chr6	92307722	92619055	gain;gain	AZE;KHU	30	24	6	0	C6H1orf123, MAGOH, CPT2, SLC1A7, LRP8
chr6	96104850	96210725	loss	MAZ	3	0	0	3	AGBL4	AGBL4: Milk protein yield – QTL:176203; Milk yield – QTL:175933"
chr6	114331251	114659295	gain	KHU	5	0	5	0	AGAP1
chr6	116307392	116411086	gain	MAZ	2	0	0	2	COL6A3
chr7	2367714	2658078	loss	MAZ	2	0	0	2	DOK7, LRPAP1, ADRA2C
chr7	31368913	31752823	loss	KHU	5	0	5	0	UTP3, JCHAIN, ENAM, AMBN, AMTN, GRSF1, MUC7, RUFY3	RUFY3: Milk protein percentage – QTL:174857; Milk protein yield – QTL:175436; Milk yield – QTL:174456, 174457; Residual feed intake – QTL:14657, 14658; Somatic cell score – QTL:175714;
chr7	60538487	60649165	loss	KHU	9	0	9	0	NWD2
chr7	71955643	72167430	complex	AZE	12	12	0	0	SEL1L3
chr7	78061564	78226918	loss	AZE;KHU;MAZ	55	35	18	2
chr7	102880560	103212455	loss;complex;loss	AZE;KHU;MAZ	23	14	7	2
chr7	116384622	116479569	loss	MAZ	3	0	0	3	PRDM5
chr8	24392066	24410834	gain	KHU	7	0	7	0	ISPD
chr8	26033634	26136325	complex	AZE	13	13	0	0	SNX13	SNX13: Milk protein percentage - QTL:125817
chr8	38899124	39035018	gain;gain;gain	AZE;KHU;MAZ	157	91	52	14
chr8	70758890	71075937	complex;loss	AZE;MAZ	14	12	0	2	MPP6, OSBPL3, GSDME	OSBPL3: Fat thickness at the 12th rib - QTL:56147
chr8	107430692	107697096	complex	AZE;KHU	28	23	5	0	LOC102392490, LOC102392155, LOC102396829, LOC102413221, LOC102406983, LOC102412229, ARHGEF5, LOC102393084
chr8	111474714	111624457	complex	AZE;KHU	53	35	18	0	CNTNAP2
chr8	116160601	116290580	gain	KHU	5	0	5	0	DPP6	DPP6: Average daily gain – QTL:23219; Body weight (birth) – QTL:31727; Body weight (weaning) – QTL:31731; Bovine respiratory disease susceptibility – QTL:160060
chr9	8784289	9027552	gain	MAZ	2	0	0	2
chr9	15430969	15568337	gain	MAZ	2	0	0	2	GLRX, ELL2, RHOBTB3	ELL2: Milk fat yield - QTL:173971; QTL:175867; Milk protein yield - QTL:175375; QTL:176236; QTL:175374; Milk yield - QTL:174386; QTL:175958; QTL:174387; Somatic cell score - QTL:175691
chr9	32050152	32288322	gain	AZE	12	12	0	0
chr9	35980674	36322244	complex;gain	AZE;MAZ	27	25	0	2
chr9	58437331	58615694	gain	MAZ	3	0	0	3	RELL2, ARAP3, FCHSD1, HDAC3, DIAPH1
chr9	62716777	62830823	loss	KHU	5	0	5	0	SPOCK1	SPOCK1: Body depth – QTL:43024, 43004; Calving ease (maternal) – QTL:43005, 43025; Calving ease – QTL:43035, 43019; Conception rate – QTL:176455; Daughter pregnancy rate – QTL:43026; Feet and leg conformation – QTL:43007; Foot angle – QTL:43006, 43027; Length of productive life – QTL:43014, 43033; Milk fat percentage – QTL:43008, 43028; Milk fat yield – QTL:174129, 43011, 174127, 174128, 43031; M…
chr9	70164324	70299759	complex	KHU	5	0	5	0	LOC102401335, LOC102400370, LOC102401007
chr9	72776162	73144716	complex	AZE	12	12	0	0	TSPAN17, EIF4E1B, HK3, UNC5A, UIMC1
chr9	94954953	95685910	loss	AZE;MAZ	17	14	0	3	LOC102392039, ZNF557, LOC102403366, ACP5, ELOF1, ECSIT, EPOR, SWSAP1, PLPPR2, TMEM205, RAB3D, LOC102390339, CNN1, ZNF653, ELAVL3, PRKCSH, CCDC151, RGL3, CCDC159, TSPAN16, DOCK6, ANGPTL8, ARHGEF18, INSR, KANK2	ANGPTL8: Body length – QTL:166782, 166783; ARHGEF18: Fat area to ribeye area ratio () – QTL:152766
