# Supplementary material for: A genome-wide scan of copy number variants in three Iranian indigenous river buffaloes
Source: BMC Genomics. 2021 Apr 26;22:305. doi: 10.1186/s12864-021-07604-3 (PMC8077898; doi:10.1186/s12864-021-07604-3)
Supplement: Supplementary file 4 — Additional file 4: Supplementary Table S4 Gene annotation according to DAVID Database. [file 12864_2021_7604_MOESM4_ESM.xlsx]

## Sheet: Foglio1
Category	Term	Count	PValue	Genes
Biiological Process	GO:0000381~regulation of alternative mRNA splicing, via spliceosome	5	0.00346941	RBFOX1, MYOD1, MAGOH, RBM11, SRSF12
	GO:0042060~wound healing	5	0.0038487	SLC11A1, TFF3, TFF2, MIA3, TFF1
	GO:0006811~ion transport	4	0.00604099	CLDN10, SLC11A1, SLCO2B1, CLDN16
	GO:0032691~negative regulation of interleukin-1 beta production	3	0.00639272	GHSR, ACP5, TNFAIP3
	GO:0030163~protein catabolic process	5	0.00731086	PAG8, PAG18, PAG17, PAG19, PAG16
	GO:0050885~neuromuscular process controlling balance	5	0.00858358	RBFOX1, JPH3, CAMTA1, ATP2B2, NBN
	GO:0021952~central nervous system projection neuron axonogenesis	3	0.0107015	SPTBN4, EPHB1, EPHB3
	GO:0007605~sensory perception of sound	6	0.0242146	SPTBN4, CNTN5, TMPRSS3, SLC52A3, OTOG, USH1C
	GO:0070328~triglyceride homeostasis	3	0.0328418	SCARB1, HNF4A, ANGPTL8
	GO:0006508~proteolysis	8	0.0392502	CAPN14, DPP6, CPXM2, PAG8, PAG18, PAG17, PAG19, PAG16
	GO:0018108~peptidyl-tyrosine phosphorylation	3	0.045183	RIPK2, MAP2K6, IGF1R
	GO:0021915~neural tube development	3	0.0542076	NUP133, INTU, PLXNA2
	GO:0051480~regulation of cytosolic calcium ion concentration	3	0.0589381	CALB1, ATP2B2, TMEM64
	GO:0032465~regulation of cytokinesis	3	0.0589381	UVRAG, KLHL21, BIRC6
	GO:0006915~apoptotic process	8	0.0769059	KANK2, PEG3, C1H3ORF38, RIPK2, JADE1, ARRB1, BIRC6, MAP2K6
	GO:0007586~digestion	3	0.0791626	TFF3, TFF2, TFF1
	GO:0010508~positive regulation of autophagy	3	0.0791626	UVRAG, TRIM65, TRIM21
Cellular Compounent	GO:0005737~cytoplasm	64	0.0616757	DOCK6, JADE1, TNFAIP3, ARRB1, ECSIT, IGF1R, ARHGAP44, MAP1LC3B, CATIP, HNF4A, MAGOH, GDAP1L1, PRX, TRIM21, RBFOX1, PEG3, RIPK2, CLDN10, ACTA1, BIN1, EIF4E1B, RUFY3, RNF207, SHPK, TFF3, TAX1BP3, DNAJC9, BIRC6, ARHGEF5, SNRPA, KANK2, NUMBL, WDR26, INTU, ZBTB48, USH1C, NEDD4L, GLRX, EVPL, STK3, UBE2J1, PDLIM1, NEU3, PDZD2, FGGY, SERTAD1, HECTD2, TRIM47, SPOCK1, CAMTA1, MAP4K5, MAP2K6, HIPK4, ECD, LI…
	GO:0043005~neuron projection	6	0.0694311	SLC4A8, GHSR, CALB1, LIMK1, SLC17A6, SLC6A11
	GO:0000139~Golgi membrane	8	0.0751478	GALNT6, SEC16B, EXT2, GOLPH3, GALNT14, MAN1A1, MIA3, GALNTL6
	GO:0005578~proteinaceous extracellular matrix	7	0.0826976	OLFML2B, ENAM, COL22A1, TFF3, LTBP4, COL6A3, SPOCK1
Molecular Function	GO:0004190~aspartic-type endopeptidase activity	5	0.00514195	PAG8, PAG18, PAG17, PAG19, PAG16
	GO:0005524~ATP binding	30	0.0447021	ATP6V1A, NVL, RHOBTB3, NOL9, IGF1R, STK3, HK3, AKT2, FYN, MAP4K5, EPHB1, GLUL, EPHB3, MAP2K6, HIPK4, ABCC4, RIPK2, RFC2, ABCC8, INSR, LIMK1, ATP2B2, CIT, ACTA1, BBS10, CDK3, ROR1, ABCG1, GALK1, CDKL1
	GO:0016874~ligase activity	5	0.0775394	MCCC2, HECTD2, NEDD4L, TRIM21, GLUL
	GO:0001105~RNA polymerase II transcription coactivator activity	3	0.0875067	MYOCD, WBP2, JADE1
KEGG_PATHWAY	bta04360:Axon guidance	8	0.00260771	EPHA6, UNC5A, DCC, LIMK1, PLXNA2, FYN, EPHB1, EPHB3
	bta04024:cAMP signaling pathway	7	0.0761011	GHSR, HTR1F, ACOX1, AKT2, ARAP3, HTR1B, ATP2B2
	bta04520:Adherens junction	4	0.0813583	INSR, FYN, SORBS1, IGF1R
	bta00512:Mucin type O-Glycan biosynthesis	3	0.0823681	GALNT6, GALNT14, GALNTL6
GOTERM_BP_DIRECT	GO:0051091~positive regulation of sequence-specific DNA binding transcription factor activity	4	0.1122	MYOCD, TRIM21, ARHGEF5, STK3
GOTERM_BP_DIRECT	GO:0031397~negative regulation of protein ubiquitination	3	0.118665	TNFAIP3, ARRB1, FYN
GOTERM_BP_DIRECT	GO:0009267~cellular response to starvation	3	0.15555	MYOD1, RRAGD, GLUL
GOTERM_BP_DIRECT	GO:0038083~peptidyl-tyrosine autophosphorylation	3	0.15555	INSR, FYN, IGF1R
GOTERM_BP_DIRECT	GO:0006486~protein glycosylation	4	0.157233	GALNT6, EXT2, GALNT14, GALNTL6
GOTERM_BP_DIRECT	GO:0043123~positive regulation of I-kappaB kinase/NF-kappaB signaling	5	0.196113	TRAF3IP2, RIPK2, PLEKHG5, TNFSF10, FYN
GOTERM_BP_DIRECT	GO:0008285~negative regulation of cell proliferation	7	0.197889	KANK2, MYOCD, SFRP5, HNF4A, TAX1BP3, TFF1, STK3
GOTERM_BP_DIRECT	GO:0051965~positive regulation of synapse assembly	3	0.207409	NRXN3, EPHB1, EPHB3
GOTERM_BP_DIRECT	GO:0072659~protein localization to plasma membrane	3	0.207409	GOLGA7B, DPP6, AKT2
GOTERM_BP_DIRECT	GO:0006914~autophagy	3	0.207409	USP13, UVRAG, ITGB4
GOTERM_BP_DIRECT	GO:0032092~positive regulation of protein binding	3	0.214027	SPTA1, ARRB1, STK3
GOTERM_BP_DIRECT	GO:0030154~cell differentiation	7	0.229375	EXT2, HLX, SFRP5, USH1C, FYN, TFF1, MYBL1
GOTERM_BP_DIRECT	GO:0032088~negative regulation of NF-kappaB transcription factor activity	3	0.254048	TNFAIP3, ARRB1, TRIM21
GOTERM_BP_DIRECT	GO:0008283~cell proliferation	5	0.265307	USP13, GOLPH3, ECD, NBN, GLUL
GOTERM_BP_DIRECT	GO:0005975~carbohydrate metabolic process	4	0.273883	FGGY, SHPK, HHIPL2, PGM1
GOTERM_BP_DIRECT	GO:0051897~positive regulation of protein kinase B signaling	3	0.287534	OSBPL8, INSR, STK3
GOTERM_BP_DIRECT	GO:0007165~signal transduction	10	0.297258	ARHGAP44, GABRR1, PLPPR2, UNC5A, PDE1A, GNB4, CRH, SPOCK1, ARRB1, PDE9A
GOTERM_BP_DIRECT	GO:0090630~activation of GTPase activity	3	0.300896	USP6NL, AKT2, TAX1BP3
GOTERM_BP_DIRECT	GO:0007268~chemical synaptic transmission	4	0.328056	UNC13C, HTR1F, HTR1B, SLC6A11
GOTERM_BP_DIRECT	GO:0007626~locomotory behavior	3	0.340674	CALB1, ATP2B2, ESPN
GOTERM_BP_DIRECT	GO:0046777~protein autophosphorylation	4	0.352732	HIPK4, EPHB1, EPHB3, IGF1R
GOTERM_BP_DIRECT	GO:0016567~protein ubiquitination	5	0.354546	SPSB1, KLHL21, TNFAIP3, ARRB1, TRIM21
GOTERM_BP_DIRECT	GO:0035556~intracellular signal transduction	7	0.371738	UNC13C, SPSB1, DEPDC1B, PPP1R1C, AKT2, ARHGEF5, CIT
GOTERM_BP_DIRECT	GO:0042981~regulation of apoptotic process	4	0.372401	TNFRSF25, FYN, LCMT1, UMODL1
GOTERM_BP_DIRECT	GO:0007399~nervous system development	3	0.373283	RBFOX1, INTU, SCN2A
GOTERM_BP_DIRECT	GO:0002250~adaptive immune response	3	0.373283	RIPK2, FYN, JCHAIN
GOTERM_BP_DIRECT	GO:0030036~actin cytoskeleton organization	3	0.417786	SPTA1, DIAPH3, ARHGEF5
GOTERM_BP_DIRECT	GO:0070124~mitochondrial translational initiation	3	0.417786	MRPS16, MRPL38, MRPL47
GOTERM_BP_DIRECT	GO:0070125~mitochondrial translational elongation	3	0.417786	MRPS16, MRPL38, MRPL47
GOTERM_BP_DIRECT	GO:0032496~response to lipopolysaccharide	3	0.442496	SLC11A1, ACP5, TNFRSF25
GOTERM_BP_DIRECT	GO:0007420~brain development	3	0.448584	UTP3, CTNS, EPOR
GOTERM_BP_DIRECT	GO:0030308~negative regulation of cell growth	3	0.448584	SERTAD3, HNF4A, OSGIN2
GOTERM_BP_DIRECT	GO:0001764~neuron migration	3	0.448584	UNK, SPOCK1, FYN
GOTERM_BP_DIRECT	GO:0090090~negative regulation of canonical Wnt signaling pathway	3	0.466619	SFRP5, TMEM64, STK3
GOTERM_BP_DIRECT	GO:0055114~oxidation-reduction process	7	0.508761	NDUFB5, MARC2, BLVRB, GLRX, L2HGDH, ECSIT, LOXL2
GOTERM_BP_DIRECT	GO:0042384~cilium assembly	3	0.512955	EHD3, INTU, FBF1
GOTERM_BP_DIRECT	GO:0050821~protein stabilization	3	0.551274	USP13, SWSAP1, STK3
GOTERM_BP_DIRECT	GO:0008360~regulation of cell shape	3	0.567038	SPTA1, DIAPH1, FYN
GOTERM_BP_DIRECT	GO:0042787~protein ubiquitination involved in ubiquitin-dependent protein catabolic process	3	0.611912	HECTD2, KLHL21, NEDD4L
GOTERM_BP_DIRECT	GO:0016477~cell migration	3	0.630691	DEPDC1B, FYN, EPHB3
GOTERM_BP_DIRECT	GO:0015031~protein transport	4	0.643912	SEC16B, ARRB1, MIA3, CNIH4
GOTERM_BP_DIRECT	GO:0030335~positive regulation of cell migration	3	0.670349	INSR, RUFY3, IGF1R
GOTERM_BP_DIRECT	GO:0006366~transcription from RNA polymerase II promoter	3	0.678682	MYOD1, ECD, ARRB1
GOTERM_BP_DIRECT	GO:0051260~protein homooligomerization	3	0.682783	EHD3, KCNC1, SHKBP1
GOTERM_BP_DIRECT	GO:0008284~positive regulation of cell proliferation	5	0.683867	MYOCD, HLX, INSR, BIRC6, SLC25A33
GOTERM_BP_DIRECT	GO:0043065~positive regulation of apoptotic process	3	0.694832	CSRNP3, BIN1, RIPK2
GOTERM_BP_DIRECT	GO:0001525~angiogenesis	3	0.698764	NRXN3, EPHB1, EPHB3
GOTERM_BP_DIRECT	GO:0007264~small GTPase mediated signal transduction	4	0.699089	DOCK6, RAB3D, RHOBTB3, RGL3
GOTERM_BP_DIRECT	GO:0010628~positive regulation of gene expression	3	0.72873	SEC16B, ACTA1, RNF207
GOTERM_BP_DIRECT	GO:0006955~immune response	4	0.74756	TNFSF10, TNFAIP3, TNFRSF25, IGF1R
GOTERM_BP_DIRECT	GO:0006355~regulation of transcription, DNA-templated	10	0.760353	USP13, PDLIM1, NUP133, IRX5, HLX, MYOD1, JADE1, HES2, ABCG1, MAP2K6
GOTERM_BP_DIRECT	GO:0006351~transcription, DNA-templated	10	0.763734	KANK2, PEG3, HLX, MYOD1, HNF4A, JADE1, HES2, ZIM2, LOXL2, MAP2K6
GOTERM_BP_DIRECT	GO:0045087~innate immune response	4	0.779678	RIPK2, FYN, ECSIT, JCHAIN
GOTERM_BP_DIRECT	GO:0001701~in utero embryonic development	3	0.784095	PRKCSH, NBN, HES3
GOTERM_BP_DIRECT	GO:0006357~regulation of transcription from RNA polymerase II promoter	4	0.819366	MLXIP, MYOCD, PEG3, MYBL1
GOTERM_BP_DIRECT	GO:0006412~translation	3	0.819509	MRPL47, SLC25A31, SLC25A33
GOTERM_BP_DIRECT	GO:0007155~cell adhesion	3	0.822006	CNTN5, NRXN3, ITGAE
GOTERM_BP_DIRECT	GO:0006954~inflammatory response	3	0.902506	SLC11A1, CRH, TNFRSF25
GOTERM_BP_DIRECT	GO:0045944~positive regulation of transcription from RNA polymerase II promoter	7	0.952907	SERTAD1, SLC11A1, MYOD1, ECD, CAMTA1, ARRB1, HES3
GOTERM_CC_DIRECT	GO:0005743~mitochondrial inner membrane	9	0.120696	MRPS16, CPT2, MARC2, MARC1, MRPL38, DNAJC11, MRPL47, SLC25A31, SLC25A33
GOTERM_CC_DIRECT	GO:0005856~cytoskeleton	6	0.134563	PDLIM1, CNN1, RIPK2, JADE1, USH1C, MAP2K6
GOTERM_CC_DIRECT	GO:0070062~extracellular exosome	44	0.140526	ATP6V1A, SPTBN4, SCARB1, ITGB4, RAB3D, RHOBTB3, LTBP4, TNFAIP3, NEDD4L, EVPL, PLD3, JCHAIN, CALB1, CRTAC1, MARC2, TMEM205, TNFSF10, ACP5, MAN1A1, UBASH3A, EPHB1, GLUL, PGM1, DECR1, NAA50, ACOT7, GRID1, INSR, DNAJC11, CTNS, ATP2B2, MPP6, LAT2, PM20D2, EXT2, ACTA1, TMBIM1, GNB4, TFF2, COL6A3, BLVRB, TAX1BP3, GALK1, CDKL1
GOTERM_CC_DIRECT	GO:0043231~intracellular membrane-bounded organelle	5	0.170904	NEU3, SEC16B, INSR, ATP2B2, IGF1R
GOTERM_CC_DIRECT	GO:0005901~caveola	3	0.175908	SCARB1, INSR, LRP8
GOTERM_CC_DIRECT	GO:0005764~lysosome	5	0.215438	UVRAG, SLC11A1, RRAGD, ACP5, UNC13D
GOTERM_CC_DIRECT	GO:0005654~nucleoplasm	27	0.220062	WDR26, NDUFB5, NVL, ZBTB48, ARRB1, C18H19ORF47, ECSIT, LOXL2, SEL1L3, CPT2, DECR1, ACOT7, ELAC2, ECD, LIMK1, WAPL, CAPN14, PM20D2, ITPKC, GOLPH3, ACOX1, MYOD1, BLVRB, SNRPA1, ARHGEF5, ABCG1, SNRPA
GOTERM_CC_DIRECT	GO:0005739~mitochondrion	19	0.242503	ATP6V1A, KANK2, MCCC2, NVL, ELAC2, RAB3D, FITM2, ECSIT, HK3, GOLPH3, PNKD, CPT2, ACOX1, ECHDC3, L2HGDH, GLUL, NUDT13, ABCG1, DECR1
GOTERM_CC_DIRECT	GO:0045121~membrane raft	4	0.284175	LAT2, GHSR, FYN, EPHB1
GOTERM_CC_DIRECT	GO:0008076~voltage-gated potassium channel complex	3	0.300332	DPP6, KCNC1, ABCC8
GOTERM_CC_DIRECT	GO:0031410~cytoplasmic vesicle	4	0.339601	USP6NL, MAP1LC3B, ARRB1, TRIM21
GOTERM_CC_DIRECT	GO:0030176~integral component of endoplasmic reticulum membrane	3	0.356038	SLC37A1, FITM2, ELOVL7
GOTERM_CC_DIRECT	GO:0005765~lysosomal membrane	5	0.359576	ATP6V1A, SCARB1, TMBIM1, GNB4, CTNS
GOTERM_CC_DIRECT	GO:0005770~late endosome	3	0.380312	UVRAG, SLC11A1, CTNS
GOTERM_CC_DIRECT	GO:0012505~endomembrane system	3	0.404194	USP6NL, MAP1LC3B, STX6
GOTERM_CC_DIRECT	GO:0005887~integral component of plasma membrane	16	0.409623	SCARB1, PLPPR2, HTR1F, SLC52A3, HTR1B, ATP2B2, SLC6A11, TSPAN16, SLC4A8, SLCO2B1, TSPAN17, PLXNA2, TNFRSF25, EPHB1, CD200, EPHB3
GOTERM_CC_DIRECT	GO:0005622~intracellular	13	0.414907	USP6NL, UNC13C, CIT, GOLGA7B, LAT2, DEPDC1B, SPSB1, AKT2, RGL3, SCN2A, TRIM65, TRIM55, ARHGEF5
GOTERM_CC_DIRECT	GO:0043209~myelin sheath	4	0.426408	ATP6V1A, EHD3, GNB4, GLUL
GOTERM_CC_DIRECT	GO:0043235~receptor complex	3	0.450577	ROR1, LRP8, IGF1R
GOTERM_CC_DIRECT	GO:0005829~cytosol	19	0.466024	ATP6V1A, ACOT7, OSBPL3, JADE1, RHOBTB3, USH1C, ARRB1, HK3, EHD3, MAP1LC3B, GOLPH3, RSPH1, CALB1, STX6, BLVRB, UBASH3A, LCMT1, PGM1, PDE9A
GOTERM_CC_DIRECT	GO:0009897~external side of plasma membrane	4	0.496317	CD2, ITGAE, ABCG1, UMODL1
GOTERM_CC_DIRECT	GO:0009986~cell surface	7	0.499412	GHSR, SCARB1, IGSF3, INTU, ITGB4, CD109, PCSK6
GOTERM_CC_DIRECT	GO:0030496~midbody	3	0.510871	UVRAG, BIRC6, TTC28
GOTERM_CC_DIRECT	GO:0030424~axon	3	0.571521	CALB1, BIN1, EPHB1
GOTERM_CC_DIRECT	GO:0005789~endoplasmic reticulum membrane	7	0.583621	SEC16B, EXT2, JPH3, ICMT, TMPRSS3, MIA3, PLD3
GOTERM_CC_DIRECT	GO:0005783~endoplasmic reticulum	9	0.604576	UVRAG, LRPAP1, PRKCSH, RRS1, ATP2B2, MAN1A1, ELOVL7, TMEM64, CNIH4
GOTERM_CC_DIRECT	GO:0016021~integral component of membrane	70	0.614933	SCARB1, GALNT14, GPR26, KCNC1, SLC35F3, SNX13, MIA3, IGF1R, GABRR1, JPH3, SLCO2B1, GDAP1L1, TNFSF10, MAN1A1, GHSR, ABCC4, UNC5A, GRID1, SLC11A1, FNDC3B, ELOVL7, CLDN10, SFRP5, TMBIM1, ROR1, RELL2, L2HGDH, CLDN16, ABCG1, PLPPR2, IGSF3, NDUFB5, TMEM63C, TMPRSS3, NRXN3, RHOBTB3, LRP8, SLC1A7, PLD3, SEL1L3, UBE2J1, DPP6, GPR153, TMEM205, MARC2, MARC1, STX6, BTLA, SLC17A6, EMC6, TAS1R1, TRPM3, GALNT6,…
GOTERM_CC_DIRECT	GO:0005615~extracellular space	16	0.643541	CPXM2, LTBP4, PCSK6, LOXL2, EXT2, FAM184A, CD109, TFF3, TNFSF10, CRH, TFF2, COL6A3, SPOCK1, TFF1, DNAJC9, UMODL1
GOTERM_CC_DIRECT	GO:0043025~neuronal cell body	3	0.643636	CALB1, TMPRSS3, ATP2B2
GOTERM_CC_DIRECT	GO:0015629~actin cytoskeleton	3	0.660102	CATIP, ESPN, PGM1
GOTERM_CC_DIRECT	GO:0031965~nuclear membrane	3	0.660102	OSBPL8, NUP133, OSBPL3
GOTERM_CC_DIRECT	GO:0005768~endosome	3	0.691203	UVRAG, FYN, BIRC6
GOTERM_CC_DIRECT	GO:0030425~dendrite	3	0.736721	CALB1, HTR1F, HTR1B
GOTERM_CC_DIRECT	GO:0005576~extracellular region	8	0.753175	CD2, LRPAP1, LIPI, SFRP5, ANGPTL8, NRXN3, OTOG, IMPG1
GOTERM_CC_DIRECT	GO:0005730~nucleolus	9	0.806053	SERTAD3, CPT2, UTP3, ACOX1, NVL, RRS1, NOL9, NBN, SNRPA
GOTERM_CC_DIRECT	GO:0043234~protein complex	3	0.813227	UVRAG, RIPK2, STK3
GOTERM_CC_DIRECT	GO:0005634~nucleus	43	0.870432	CSRNP3, ITGB4, PRDM5, TNFAIP3, NEDD4L, NOL9, ECSIT, LOXL2, CATIP, CALB1, SERTAD1, HECTD2, HLX, AKT2, HNF4A, PRX, CAMTA1, FYN, HES2, TRIM21, GLUL, MYBL1, ZIM2, RBM11, MAP2K6, MLXIP, HIPK4, RBFOX1, MYOCD, RNGTT, PEG3, IRX5, RFC2, ECD, PNRC1, MYOD1, RRAGD, PHF13, TAX1BP3, DNAJC9, SLC25A31, SERGEF, CGGBP1
GOTERM_CC_DIRECT	GO:0048471~perinuclear region of cytoplasm	5	0.873336	GALNT6, EHD3, RNF207, EIF4H, STX6
GOTERM_CC_DIRECT	GO:0030054~cell junction	3	0.876149	GABRR1, GRID1, SLC17A6
GOTERM_CC_DIRECT	GO:0016020~membrane	12	0.90106	SPTA1, SPTBN4, PNKD, BIN1, NVL, SLC11A1, LIMK1, NOL9, BIRC6, LOXL2, CIT, GALK1
GOTERM_CC_DIRECT	GO:0005925~focal adhesion	4	0.907355	PDLIM1, CNN1, EHD3, LIMK1
GOTERM_CC_DIRECT	GO:0005813~centrosome	4	0.910653	UVRAG, KLHL21, ELL2, TTC28
GOTERM_CC_DIRECT	GO:0005886~plasma membrane	31	0.940946	USP6NL, ATP6V1A, LRPAP1, IGSF3, NRXN3, JADE1, NEDD4L, ARRB1, IGF1R, NEU3, GABRR1, DPP6, JPH3, CATIP, SLCO2B1, PRX, TAS1R1, OSBPL3, SLC11A1, PLEKHG5, SYT15, MPP6, CLDN10, ACOX1, BLVRB, DNAJC9, CLDN16, RELL2, SCN2A, ARHGEF5, ABCG1
GOTERM_CC_DIRECT	GO:0005794~Golgi apparatus	3	0.998893	EXT2, TMBIM1, ABCG1
GOTERM_MF_DIRECT	GO:0004842~ubiquitin-protein transferase activity	7	0.104684	SPSB1, HECTD2, KLHL21, NEDD4L, TNFAIP3, BIRC6, TRIM21
GOTERM_MF_DIRECT	GO:0004702~receptor signaling protein serine/threonine kinase activity	3	0.23588	MAP4K5, MAP2K6, STK3
GOTERM_MF_DIRECT	GO:0003697~single-stranded DNA binding	3	0.267654	SWSAP1, TEN1, JCHAIN
GOTERM_MF_DIRECT	GO:0000166~nucleotide binding	7	0.359385	RBFOX1, EIF4H, GRSF1, SNRPA, RBM11, SRSF12, ELAVL3
GOTERM_MF_DIRECT	GO:0008134~transcription factor binding	3	0.368257	MYOD1, ARRB1, NBN
GOTERM_MF_DIRECT	GO:0001228~transcriptional activator activity, RNA polymerase II transcription regulatory region sequence-specific binding	3	0.374398	CSRNP3, MYOD1, HNF4A
GOTERM_MF_DIRECT	GO:0005509~calcium ion binding	12	0.381296	SPTA1, CAPN14, EHD3, CALB1, CRTAC1, PRKCSH, LTBP4, SYT15, SPOCK1, MAN1A1, LRP8, UMODL1
GOTERM_MF_DIRECT	GO:0005198~structural molecule activity	4	0.452869	CLDN10, OTOG, CLDN16, EVPL
GOTERM_MF_DIRECT	GO:0003723~RNA binding	6	0.459607	RBFOX1, PRKCSH, NOL9, GRSF1, TRIM21, SNRPA
GOTERM_MF_DIRECT	GO:0030246~carbohydrate binding	3	0.468802	GALNT6, GALNT14, GALNTL6
GOTERM_MF_DIRECT	GO:0003735~structural constituent of ribosome	5	0.493728	MRPS16, RPL22, MRPL47, SLC25A31, SLC25A33
GOTERM_MF_DIRECT	GO:0004674~protein serine/threonine kinase activity	5	0.497432	RIPK2, AKT2, CDK3, CIT, CDKL1
GOTERM_MF_DIRECT	GO:0005215~transporter activity	3	0.501993	SLC11A1, SLCO2B1, SLC25A31
GOTERM_MF_DIRECT	GO:0031625~ubiquitin protein ligase binding	3	0.583723	USP13, ARRB1, UBE2J1
GOTERM_MF_DIRECT	GO:0003713~transcription coactivator activity	3	0.62959	PDLIM1, MYOD1, ECD
GOTERM_MF_DIRECT	GO:0008270~zinc ion binding	16	0.661625	USP13, CPXM2, LIMK1, JADE1, TNFAIP3, ZCCHC14, SH3RF3, PDLIM1, CALB1, RNF207, HNF4A, TRIM47, PHF13, TRIM65, TRIM21, TRIM55
GOTERM_MF_DIRECT	GO:0046872~metal ion binding	19	0.67767	GALNT6, UNC13C, ELOF1, PEG3, PDE1A, PRDM5, ZBTB48, ATP2B2, CIT, THAP3, EXT2, PNKD, UNK, RUFY3, FYN, ZNF653, NUDT13, ZIM2, PDE9A
GOTERM_MF_DIRECT	GO:0004672~protein kinase activity	3	0.687089	HIPK4, LIMK1, ROR1
GOTERM_MF_DIRECT	GO:0043565~sequence-specific DNA binding	6	0.719115	CSRNP3, IRX5, HLX, HNF4A, CAMTA1, MYBL1
GOTERM_MF_DIRECT	GO:0001077~transcriptional activator activity, RNA polymerase II core promoter proximal region sequence-specific binding	3	0.833152	MYOCD, CAMTA1, MYBL1
GOTERM_MF_DIRECT	GO:0005525~GTP binding	5	0.845717	EHD3, INSR, RAB3D, RRAGD, RHOBTB3
GOTERM_MF_DIRECT	GO:0003676~nucleic acid binding	7	0.845914	RBFOX1, PEG3, ZBTB48, ZNF653, ZIM2, ZCCHC14, RBM11
GOTERM_MF_DIRECT	GO:0044822~poly(A) RNA binding	11	0.916001	DIAPH1, UTP3, NVL, ELAC2, MAGOH, FNDC3B, RRS1, SNRPA1, GRSF1, SNRPA, SRSF12
GOTERM_MF_DIRECT	GO:0000978~RNA polymerase II core promoter proximal region sequence-specific DNA binding	3	0.949875	MYOD1, PRDM5, MYBL1
GOTERM_MF_DIRECT	GO:0003700~transcription factor activity, sequence-specific DNA binding	5	0.956572	MLXIP, PEG3, MYOD1, HNF4A, ZIM2
GOTERM_MF_DIRECT	GO:0003682~chromatin binding	3	0.97003	MYOD1, PHF13, LOXL2
GOTERM_MF_DIRECT	GO:0003677~DNA binding	5	0.995837	THAP3, MYOD1, TNFAIP3, TRIM21, HES2
GOTERM_MF_DIRECT	GO:0004930~G-protein coupled receptor activity	5	0.999941	GPR26, GPR153, SFRP5, RHOBTB3, TAS1R1
KEGG_PATHWAY	bta04910:Insulin signaling pathway	5	0.146347	PPP1R3C, EIF4E1B, AKT2, INSR, SORBS1
KEGG_PATHWAY	bta05032:Morphine addiction	4	0.1625	GABRR1, PDE1A, GNB4, ARRB1
KEGG_PATHWAY	bta04913:Ovarian steroidogenesis	3	0.171771	SCARB1, INSR, IGF1R
KEGG_PATHWAY	bta04066:HIF-1 signaling pathway	4	0.1735	EIF4E1B, AKT2, INSR, IGF1R
KEGG_PATHWAY	bta04514:Cell adhesion molecules (CAMs)	5	0.199063	CD2, CNTNAP2, CLDN10, NRXN3, CLDN16
KEGG_PATHWAY	bta04510:Focal adhesion	6	0.20069	DIAPH1, ITGB4, AKT2, COL6A3, FYN, IGF1R
KEGG_PATHWAY	bta04022:cGMP-PKG signaling pathway	5	0.214643	AKT2, INSR, ATP2B2, SLC25A31, ADRA2C
KEGG_PATHWAY	bta04150:mTOR signaling pathway	3	0.220797	EIF4E1B, AKT2, RRAGD
KEGG_PATHWAY	bta04931:Insulin resistance	4	0.231228	MLXIP, PPP1R3C, AKT2, INSR
KEGG_PATHWAY	bta04724:Glutamatergic synapse	4	0.239194	GNB4, SLC17A6, GLUL, SLC1A7
KEGG_PATHWAY	bta04721:Synaptic vesicle cycle	3	0.242972	ATP6V1A, UNC13C, SLC17A6
KEGG_PATHWAY	bta04151:PI3K-Akt signaling pathway	8	0.262694	ITGB4, EIF4E1B, AKT2, INSR, GNB4, COL6A3, EPOR, IGF1R
KEGG_PATHWAY	bta04664:Fc epsilon RI signaling pathway	3	0.265243	AKT2, FYN, MAP2K6
KEGG_PATHWAY	bta04152:AMPK signaling pathway	4	0.267416	AKT2, HNF4A, INSR, IGF1R
KEGG_PATHWAY	bta04080:Neuroactive ligand-receptor interaction	7	0.272096	GHSR, P2RX5, GABRR1, GRID1, HTR1F, HTR1B, ADRA2C
KEGG_PATHWAY	bta03320:PPAR signaling pathway	3	0.281956	CPT2, ACOX1, SORBS1
KEGG_PATHWAY	bta04144:Endocytosis	6	0.298888	EHD3, BIN1, ARAP3, NEDD4L, ARRB1, IGF1R
KEGG_PATHWAY	bta04020:Calcium signaling pathway	5	0.313624	ITPKC, P2RX5, PDE1A, ATP2B2, SLC25A31
KEGG_PATHWAY	bta04068:FoxO signaling pathway	4	0.31657	AKT2, INSR, TNFSF10, IGF1R
KEGG_PATHWAY	bta05160:Hepatitis C	4	0.320687	CLDN10, SCARB1, AKT2, CLDN16
KEGG_PATHWAY	bta04380:Osteoclast differentiation	4	0.324805	AKT2, ACP5, FYN, MAP2K6
KEGG_PATHWAY	bta05162:Measles	4	0.349505	AKT2, TNFSF10, TNFAIP3, FYN
KEGG_PATHWAY	bta04666:Fc gamma R-mediated phagocytosis	3	0.364542	BIN1, AKT2, LIMK1
KEGG_PATHWAY	bta04727:GABAergic synapse	3	0.375325	GABRR1, GNB4, GLUL
KEGG_PATHWAY	bta04810:Regulation of actin cytoskeleton	5	0.392244	DIAPH1, DIAPH3, ITGB4, LIMK1, ITGAE
KEGG_PATHWAY	bta04015:Rap1 signaling pathway	5	0.399063	AKT2, INSR, ARAP3, MAP2K6, IGF1R
KEGG_PATHWAY	bta03013:RNA transport	4	0.42676	NUP133, EIF4E1B, ELAC2, MAGOH
KEGG_PATHWAY	bta04932:Non-alcoholic fatty liver disease (NAFLD)	4	0.430752	MLXIP, NDUFB5, AKT2, INSR
KEGG_PATHWAY	bta04723:Retrograde endocannabinoid signaling	3	0.463542	GABRR1, GNB4, SLC17A6
KEGG_PATHWAY	bta04668:TNF signaling pathway	3	0.483253	AKT2, TNFAIP3, MAP2K6
KEGG_PATHWAY	bta04725:Cholinergic synapse	3	0.492942	AKT2, GNB4, FYN
KEGG_PATHWAY	bta04726:Serotonergic synapse	3	0.521321	HTR1F, GNB4, HTR1B
KEGG_PATHWAY	bta05169:Epstein-Barr virus infection	3	0.530545	AKT2, TNFAIP3, MAP2K6
KEGG_PATHWAY	bta04010:MAPK signaling pathway	5	0.533985	AKT2, ARRB1, ECSIT, MAP2K6, STK3
KEGG_PATHWAY	bta04142:Lysosome	3	0.566235	SLC11A1, ACP5, CTNS
KEGG_PATHWAY	bta03040:Spliceosome	3	0.579112	MAGOH, SNRPA1, SNRPA
KEGG_PATHWAY	bta04120:Ubiquitin mediated proteolysis	3	0.608077	NEDD4L, BIRC6, UBE2J1
KEGG_PATHWAY	bta05012:Parkinson's disease	3	0.668593	NDUFB5, SLC25A31, UBE2J1
KEGG_PATHWAY	bta04014:Ras signaling pathway	4	0.68881	AKT2, INSR, GNB4, IGF1R
KEGG_PATHWAY	bta04141:Protein processing in endoplasmic reticulum	3	0.724474	PRKCSH, MAN1A1, UBE2J1
KEGG_PATHWAY	bta05202:Transcriptional misregulation in cancer	3	0.730502	WT1, UNC13D, IGF1R
KEGG_PATHWAY	bta05164:Influenza A	3	0.73642	AKT2, TNFSF10, MAP2K6
KEGG_PATHWAY	bta00230:Purine metabolism	3	0.745091	PDE1A, PDE9A, PGM1
KEGG_PATHWAY	bta04062:Chemokine signaling pathway	3	0.769663	AKT2, GNB4, ARRB1
KEGG_PATHWAY	bta05034:Alcoholism	3	0.837344	HDAC3, GNB4, CRH
KEGG_PATHWAY	bta04060:Cytokine-cytokine receptor interaction	3	0.843027	TNFSF10, TNFRSF25, EPOR
KEGG_PATHWAY	bta05200:Pathways in cancer	5	0.854117	DCC, AKT2, PLEKHG5, GNB4, IGF1R
KEGG_PATHWAY	bta01100:Metabolic pathways	14	0.942939	ATP6V1A, MCCC2, GALNT6, GALNT14, NDUFB5, PLD3, ITPKC, EXT2, ACOX1, MAN1A1, GALNTL6, GLUL, PGM1, GALK1
